# Supplementary material for: Evanescent field trapping and propulsion of Janus particles along optical nanofibers
Source: Nat Commun. 2023 Mar 27;14:1691. doi: 10.1038/s41467-023-37448-2 (PMC10043011; doi:10.1038/s41467-023-37448-2)
Supplement: Supplementary file 7 — Source Data [file 41467_2023_37448_MOESM7_ESM.zip]

Archive with 29 entries (28 files):
- Source Data/
- Source Data/fig2b - simulated optical forces and torque for various d.xlsx
- Source Data/fig2c - simulated total torque for various d.xlsx
- Source Data/fig2d - simulated longitudinal force enhancement for various d.xlsx
- Source Data/fig2e - simulated radial force enhancement for various d.xlsx
- Source Data/fig3c - alpha0 vs gold thickness d.xlsx
- Source Data/fig3d - alpha0 vs power P.xlsx
- Source Data/fig4ab - z(t) and V_z(z).xlsx
- Source Data/fig4cde - V_z(P) and xi_z(P).xlsx
- Source Data/fig5ab - simulated total torque for various Rf.xlsx
- Source Data/fig5c - alpha0 vs Rf.xlsx
- Source Data/fig5de - measured speed and enhancement vs Rf.xlsx
- Source Data/fig5de - simulated speed and enhancement vs Rf.xlsx
- Source Data/fig6a d = 10nm V pol.xlsx
- Source Data/fig6b d = 20nm V pol.xlsx
- Source Data/fig6c d = 10nm H pol.xlsx
- Source Data/fig6d d = 20nm H pol.xlsx
- Source Data/fig7defg - simulated Delta_T, forces, enhancement vs ~R.xlsx
- Source Data/fig7g inset - simulated enhancement vs Rf for ~R=0.934.xlsx
- Source Data/SupplFig1b - simulated Nxyz.xlsx
- Source Data/SupplFig2a - simulated total torque for various mu.xlsx
- Source Data/SupplFig2b - alpha0 vs mu.xlsx
- Source Data/SupplFig3ab - simulated optical forces and torque for various Rp.xlsx
- Source Data/SupplFig3cd - simulated optical forces and torque for various delta.xlsx
- Source Data/SupplFig4e - simulated Dealta_T silica, P = 10mW.xlsx
- Source Data/SupplFig4f - simulated Dealta_T Janus d=10nm, P = 10mW.xlsx
- Source Data/SupplFig4g - simulated Dealta_T Janus d=20nm, P = 10mW.xlsx
- Source Data/SupplFig5a - simulated Dealta_T Janus d=20nm, P = 100mW.xlsx
- Source Data/SupplFig5d - simulated Dealta_T Janus d=20nm vs P.xlsx
