# Supplementary material for: Evanescent field trapping and propulsion of Janus particles along optical nanofibers
Source: Nat Commun. 2023 Mar 27;14:1691. doi: 10.1038/s41467-023-37448-2 (PMC10043011; doi:10.1038/s41467-023-37448-2)
Supplement: Supplementary file 7 — Source Data [file 41467_2023_37448_MOESM7_ESM.zip › Source Data/fig2b - simulated optical forces and torque for various d.xlsx]

## Sheet: Sheet1
	Optical forces (pN)			Optical torque (pN um)
alpha (deg)	Fx	Fy	Fz	Nx
-180	-0.31261	-0.0026	1.592	-1.16923
-165	-0.35596	-0.00354	1.53406	-1.21095
-150	-0.36296	-0.00385	1.47848	-1.29175
-135	-0.27789	-0.00428	1.35757	-1.32286
-120	-0.14252	-0.0037	1.17885	-1.19997
-105	0.09109	-0.00374	0.9851	-1.04706
-90	0.183	1.84631e-06	0.93563	-0.89053
-75	0.20428	2.45607e-06	0.84999	-0.59402
-60	0.05053	1.68943e-06	0.63892	-0.33037
-45	-0.16229	2.2845e-07	0.46367	-0.14906
-30	-0.28359	1.87564e-06	0.30011	-0.05863
-15	-0.32959	1.57811e-06	0.17787	-0.02151
0	-0.34006	1.47635e-06	0.11558	-0.00487
12	-0.31837	1.66905e-06	0.14175	-0.00321
16	-0.30735	1.47668e-06	0.18214	-0.01286
20	-0.29355	1.3943e-06	0.24078	-0.03038
24	-0.27351	1.32714e-06	0.29032	-0.05533
28	-0.24789	9.54356e-07	0.41959	-0.08705
32	-0.22095	-7.07281e-07	0.53523	-0.12383
36	-0.19019	-2.89201e-06	0.60916	-0.16653
45	-0.16814	-4.5498e-06	0.82712	-0.27286
60	-0.18526	-8.3881e-06	1.19941	-0.44652
75	-0.28559	-1.36583e-05	1.5512	-0.56197
90	-0.40104	-1.58211e-05	1.63871	-0.54928
105	-0.5758	2.64438e-06	1.66413	-0.57111
120	-0.6745	6.11313e-06	1.55899	-0.68512
135	-0.66771	5.23024e-06	1.57447	-0.93209
150	-0.5681	-6.68471e-07	1.60501	-1.11125
165	-0.42453	-4.68903e-06	1.62421	-1.0988
180	-0.29411	-4.23009e-07	1.56658	-1.18822
Interpolation (cubic spline)
alpha (deg)	Fx	Fy	Fz	Nx
-180	-0.31261	-0.0026	1.592	-1.16923
-176.364	-0.3239	-0.00288	1.57693	-1.17677
-172.727	-0.33489	-0.00314	1.56224	-1.18527
-169.091	-0.34531	-0.00336	1.54832	-1.19571
-165.455	-0.35485	-0.00353	1.53555	-1.20903
-161.818	-0.36307	-0.00363	1.52408	-1.22594
-158.182	-0.36864	-0.00369	1.5127	-1.24553
-154.545	-0.36992	-0.00374	1.49967	-1.26633
-150.909	-0.36525	-0.00382	1.4833	-1.28684
-147.273	-0.35325	-0.00395	1.46202	-1.30551
-143.636	-0.33484	-0.00412	1.43578	-1.32008
-140	-0.31215	-0.00425	1.40525	-1.32791
-136.364	-0.28732	-0.0043	1.37114	-1.32638
-132.727	-0.26226	-0.00421	1.3341	-1.31309
-129.091	-0.23587	-0.00402	1.29415	-1.2888
-125.455	-0.20488	-0.00382	1.25088	-1.25654
-121.818	-0.16598	-0.0037	1.20388	-1.2194
-118.182	-0.11607	-0.00375	1.15283	-1.18043
-114.545	-0.057	-0.00393	1.09984	-1.14161
-110.909	0.00441	-0.00407	1.04945	-1.10385
-107.273	0.06114	-0.00398	1.00631	-1.06805
-103.636	0.10626	-0.0035	0.975	-1.03504
-100	0.13734	-0.00262	0.9564	-1.00356
-96.3636	0.15821	-0.00155	0.94635	-0.96948
-92.7273	0.17314	-0.000556994	0.94029	-0.92846
-89.0909	0.18637	0.000132925	0.93369	-0.87618
-85.4545	0.19956	0.000397901	0.92283	-0.81121
-81.8182	0.20929	0.000360947	0.90566	-0.73776
-78.1818	0.21156	0.000172746	0.88033	-0.66066
-74.5455	0.20237	-1.60824e-05	0.84496	-0.58476
-70.9091	0.17933	-0.00010001	0.79917	-0.51371
-67.2727	0.14448	-9.80961e-05	0.74664	-0.44781
-63.6364	0.10061	-5.07321e-05	0.69176	-0.38678
-60	0.05053	1.68943e-06	0.63892	-0.33037
-56.3636	-0.003	2.73322e-05	0.59145	-0.27842
-52.7273	-0.05722	2.85845e-05	0.54851	-0.23127
-49.0909	-0.1094	1.6391e-05	0.5082	-0.18937
-45.4545	-0.15683	1.69611e-06	0.46865	-0.15316
-41.8182	-0.19716	-6.11944e-06	0.4283	-0.12297
-38.1818	-0.2304	-6.80641e-06	0.38754	-0.09828
-34.5455	-0.25738	-3.42081e-06	0.34749	-0.07827
-30.9091	-0.27895	9.76783e-07	0.30926	-0.06215
-27.2727	-0.29593	3.60187e-06	0.27387	-0.04912
-23.6364	-0.30912	4.07287e-06	0.24167	-0.03865
-20	-0.31925	3.24542e-06	0.21264	-0.0303
-16.3636	-0.32709	1.98541e-06	0.18676	-0.02365
-12.7273	-0.33334	1.11453e-06	0.16405	-0.01828
-9.09091	-0.33803	8.54639e-07	0.14483	-0.01384
-5.45455	-0.34073	9.9534e-07	0.12963	-0.01004
-1.81818	-0.34099	1.31668e-06	0.119	-0.00657
1.81818	-0.33838	1.60343e-06	0.11354	-0.00319
5.45455	-0.33299	1.74936e-06	0.11477	-0.00059224
9.09091	-0.32548	1.75719e-06	0.12516	-0.000438912
12.7273	-0.31648	1.63475e-06	0.14723	-0.00442
16.3636	-0.30626	1.46408e-06	0.18736	-0.01412
20	-0.29355	1.3943e-06	0.24078	-0.03038
23.6364	-0.27563	1.33407e-06	0.2829	-0.05276
27.2727	-0.25264	1.10111e-06	0.39372	-0.08089
30.9091	-0.22885	-1.37873e-07	0.50889	-0.11323
34.5455	-0.20066	-2.15982e-06	0.58337	-0.15042
38.1818	-0.17907	-3.64359e-06	0.65442	-0.19148
41.8182	-0.17037	-4.23676e-06	0.74378	-0.23452
45.4545	-0.16795	-4.60752e-06	0.83886	-0.27834
49.0909	-0.16694	-5.26122e-06	0.93008	-0.32194
52.7273	-0.16824	-6.18049e-06	1.01858	-0.36479
56.3636	-0.17372	-7.25841e-06	1.10736	-0.40647
60	-0.18526	-8.3881e-06	1.19941	-0.44652
63.6364	-0.20398	-9.49643e-06	1.2959	-0.48419
67.2727	-0.22809	-1.06453e-05	1.39079	-0.51738
70.9091	-0.25504	-1.19305e-05	1.47621	-0.54366
74.5455	-0.28229	-1.34476e-05	1.5443	-0.56063
78.1818	-0.30786	-1.52076e-05	1.58893	-0.56657
81.8182	-0.33303	-1.67261e-05	1.61405	-0.56411
85.4545	-0.36028	-1.73392e-05	1.62729	-0.55737
89.0909	-0.39209	-1.63831e-05	1.63625	-0.55052
92.7273	-0.4305	-1.33152e-05	1.64764	-0.5474
96.3636	-0.47385	-8.64938e-06	1.66025	-0.54914
100	-0.51859	-3.44362e-06	1.6688	-0.55545
103.636	-0.56114	1.23968e-06	1.66796	-0.56608
107.273	-0.59808	4.40331e-06	1.65294	-0.58081
110.909	-0.62811	5.93549e-06	1.62621	-0.60066
114.545	-0.65145	6.36254e-06	1.59548	-0.62752
118.182	-0.66837	6.22486e-06	1.56857	-0.6633
121.818	-0.67912	6.04768e-06	1.55304	-0.70976
125.455	-0.68384	6.00656e-06	1.55055	-0.76595
129.091	-0.68256	5.92747e-06	1.5569	-0.82814
132.727	-0.67529	5.62116e-06	1.56758	-0.89249
136.364	-0.66205	4.90145e-06	1.57817	-0.95515
140	-0.64317	3.72113e-06	1.58646	-1.01234
143.636	-0.61936	2.22579e-06	1.59329	-1.06037
147.273	-0.59137	5.75209e-07	1.59975	-1.09553
150.909	-0.55998	-1.07086e-06	1.60692	-1.11418
154.545	-0.52604	-2.55912e-06	1.61486	-1.11634
158.182	-0.49068	-3.74873e-06	1.62169	-1.10921
161.818	-0.45504	-4.5003e-06	1.62532	-1.10084
165.455	-0.42027	-4.67455e-06	1.62363	-1.09924
169.091	-0.38714	-4.20509e-06	1.61544	-1.10977
172.727	-0.35538	-3.22698e-06	1.60204	-1.13034
176.364	-0.32452	-1.90977e-06	1.58518	-1.15761
180	-0.29411	-4.23009e-07	1.56658	-1.18822
