# Supplementary material for: Evanescent field trapping and propulsion of Janus particles along optical nanofibers
Source: Nat Commun. 2023 Mar 27;14:1691. doi: 10.1038/s41467-023-37448-2 (PMC10043011; doi:10.1038/s41467-023-37448-2)
Supplement: Supplementary file 7 — Source Data [file 41467_2023_37448_MOESM7_ESM.zip › Source Data/fig2c - simulated total torque for various d.xlsx]

## Sheet: Sheet1
Total torque (pN um)
alpha (deg)	d = 5 nm	10 nm	20 nm	30 nm
-180	-0.37541	-1.01073	-1.052	-1.23332
-165	-0.37088	-0.94875	-1.07746	-1.14987
-150	-0.37089	-1.03032	-1.15564	-1.26454
-135	-0.37289	-1.08372	-1.21865	-1.37209
-120	-0.35476	-1.02214	-1.14652	-1.33
-105	-0.28049	-0.90141	-1.08122	-1.25731
-90	-0.21091	-0.71049	-0.95915	-1.05879
-75	-0.13385	-0.41701	-0.67062	-0.6783
-60	-0.03829	-0.15375	-0.34932	-0.37022
-45	0.05326	0.03945	-0.0882	-0.10181
-30	0.11034	0.08098	0.04772	0.03519
-15	0.12823	0.12169	0.10209	0.09362
0	0.12895	0.13355	0.12265	0.11576
15	0.06774	0.08843	0.10662	0.11001
30	-0.04173	-0.02522	-0.01682	0.00133
45	-0.11194	-0.19464	-0.20981	-0.24426
60	-0.11998	-0.27394	-0.37705	-0.5162
75	-0.10118	-0.33269	-0.45487	-0.55408
90	-0.16368	-0.29421	-0.39889	-0.48981
105	-0.37048	-0.22298	-0.35518	-0.48652
120	-0.50371	-0.31979	-0.43218	-0.60402
135	-0.4341	-0.59498	-0.6817	-0.85092
150	-0.3991	-0.87554	-0.89821	-1.03488
165	-0.37904	-0.97091	-0.9396	-1.14905
180	-0.37543	-0.96202	-1.07793	-1.2329
Interpolation (cubic spline)
alpha (deg)	d = 5 nm	10 nm	20 nm	30 nm
-180	-0.37541	-1.01073	-1.052	-1.23332
-176.364	-0.37409	-0.98692	-1.05531	-1.20151
-172.727	-0.37285	-0.96639	-1.05969	-1.17403
-169.091	-0.37178	-0.95245	-1.06622	-1.15524
-165.455	-0.37096	-0.9484	-1.07597	-1.14946
-161.818	-0.37047	-0.95668	-1.08979	-1.16004
-158.182	-0.37029	-0.97487	-1.10729	-1.18434
-154.545	-0.3704	-0.99878	-1.1276	-1.2176
-150.909	-0.37076	-1.02422	-1.14987	-1.25507
-147.273	-0.37134	-1.04719	-1.17304	-1.29211
-143.636	-0.372	-1.06556	-1.19451	-1.32528
-140	-0.37257	-1.07813	-1.21086	-1.35177
-136.364	-0.37288	-1.08368	-1.21864	-1.36875
-132.727	-0.37271	-1.08115	-1.21474	-1.37367
-129.091	-0.3713	-1.07097	-1.20035	-1.36768
-125.455	-0.3675	-1.05467	-1.17971	-1.35457
-121.818	-0.36014	-1.0338	-1.15716	-1.3382
-118.182	-0.34811	-1.00989	-1.13691	-1.32229
-114.545	-0.33172	-0.98358	-1.12023	-1.30756
-110.909	-0.31265	-0.95465	-1.10551	-1.2917
-107.273	-0.29267	-0.92286	-1.09098	-1.27231
-103.636	-0.2735	-0.88793	-1.07488	-1.24694
-100	-0.25592	-0.8491	-1.05506	-1.21324
-96.3636	-0.23937	-0.80497	-1.02881	-1.1689
-92.7273	-0.22319	-0.75403	-0.99339	-1.11162
-89.0909	-0.20674	-0.69485	-0.94607	-1.03913
-85.4545	-0.1895	-0.62748	-0.88605	-0.95203
-81.8182	-0.17127	-0.55497	-0.81624	-0.85648
-78.1818	-0.15189	-0.48073	-0.73999	-0.75931
-74.5455	-0.13118	-0.40815	-0.66065	-0.66732
-70.9091	-0.10911	-0.33963	-0.58096	-0.58495
-67.2727	-0.086	-0.2749	-0.50199	-0.51012
-63.6364	-0.06227	-0.21319	-0.42451	-0.43961
-60	-0.03829	-0.15375	-0.34932	-0.37022
-56.3636	-0.01449	-0.09645	-0.2773	-0.29981
-52.7273	0.00864	-0.0437	-0.20981	-0.23053
-49.0909	0.0306	0.00146	-0.14834	-0.16561
-45.4545	0.05087	0.03603	-0.09435	-0.10828
-41.8182	0.06899	0.05778	-0.04904	-0.0612
-38.1818	0.08471	0.06936	-0.01189	-0.02371
-34.5455	0.09783	0.07516	0.01823	0.00604
-30.9091	0.1082	0.07958	0.04245	0.02992
-27.2727	0.11569	0.08658	0.06187	0.04966
-23.6364	0.12082	0.09643	0.07732	0.06609
-20	0.12438	0.10751	0.08948	0.0795
-16.3636	0.1272	0.11815	0.09903	0.09023
-12.7273	0.13	0.12676	0.10665	0.09858
-9.09091	0.13241	0.13257	0.11274	0.10499
-5.45455	0.13325	0.13538	0.11751	0.10995
-1.81818	0.13132	0.13499	0.12117	0.11395
1.81818	0.12546	0.13124	0.1239	0.11746
5.45455	0.11514	0.12401	0.12491	0.11993
9.09091	0.10048	0.1133	0.12248	0.11981
12.7273	0.08161	0.09909	0.11483	0.11552
16.3636	0.05868	0.08136	0.10022	0.10547
20	0.03252	0.0598	0.07792	0.0885
23.6364	0.00486	0.03369	0.04865	0.064
27.2727	-0.02249	0.00228	0.01325	0.03142
30.9091	-0.04775	-0.03518	-0.02745	-0.00982
34.5455	-0.06963	-0.07788	-0.07235	-0.05979
38.1818	-0.08789	-0.12206	-0.11981	-0.11768
41.8182	-0.10241	-0.16363	-0.16814	-0.18253
45.4545	-0.11305	-0.19849	-0.21564	-0.25342
49.0909	-0.1198	-0.22425	-0.26089	-0.32815
52.7273	-0.12297	-0.24329	-0.30322	-0.40104
56.3636	-0.12292	-0.25879	-0.34212	-0.46581
60	-0.11998	-0.27394	-0.37705	-0.5162
63.6364	-0.11476	-0.29094	-0.4073	-0.5476
67.2727	-0.10874	-0.30809	-0.43142	-0.5621
70.9091	-0.10365	-0.32268	-0.44778	-0.56349
74.5455	-0.10121	-0.33202	-0.45474	-0.55554
78.1818	-0.10318	-0.33384	-0.45123	-0.54187
81.8182	-0.11148	-0.32829	-0.43933	-0.52526
85.4545	-0.12811	-0.3164	-0.42234	-0.50815
89.0909	-0.15509	-0.29922	-0.4035	-0.493
92.7273	-0.19395	-0.27797	-0.38594	-0.48213
96.3636	-0.24238	-0.25578	-0.37141	-0.47654
100	-0.29606	-0.23669	-0.36096	-0.47659
103.636	-0.35066	-0.22477	-0.35564	-0.48264
107.273	-0.40188	-0.22392	-0.35653	-0.49506
110.909	-0.44602	-0.23571	-0.36513	-0.51476
114.545	-0.47976	-0.26004	-0.38324	-0.54297
118.182	-0.49983	-0.2968	-0.41266	-0.58096
121.818	-0.50313	-0.34579	-0.45509	-0.62986
125.455	-0.49124	-0.40562	-0.50951	-0.68799
129.091	-0.47041	-0.47368	-0.57218	-0.7508
132.727	-0.44708	-0.54731	-0.63925	-0.81367
136.364	-0.42763	-0.62384	-0.70688	-0.87198
140	-0.41498	-0.70004	-0.77115	-0.92335
143.636	-0.40729	-0.77198	-0.82811	-0.96844
147.273	-0.40234	-0.83564	-0.87377	-1.00813
150.909	-0.39794	-0.88703	-0.90419	-1.0433
154.545	-0.3928	-0.92417	-0.91907	-1.07473
158.182	-0.38742	-0.94904	-0.92521	-1.10295
161.818	-0.38247	-0.96402	-0.9302	-1.1285
165.455	-0.37865	-0.97152	-0.94164	-1.15187
169.091	-0.37637	-0.9737	-0.96459	-1.17358
172.727	-0.37536	-0.97198	-0.99707	-1.19405
176.364	-0.37519	-0.96765	-1.03591	-1.21368
180	-0.37543	-0.96202	-1.07793	-1.2329
