# Supplementary material for: Evanescent field trapping and propulsion of Janus particles along optical nanofibers
Source: Nat Commun. 2023 Mar 27;14:1691. doi: 10.1038/s41467-023-37448-2 (PMC10043011; doi:10.1038/s41467-023-37448-2)
Supplement: Supplementary file 7 — Source Data [file 41467_2023_37448_MOESM7_ESM.zip › Source Data/fig2d - simulated longitudinal force enhancement for various d.xlsx]

## Sheet: Sheet1
Longitudinal force enhancement
alpha (deg)	d = 5 nm	10 nm		alpha (deg)	20 nm		alpha (deg)	30 nm
-180	8.96804	24.4064		-180	26.6667		-180	26.2097
-165	8.9006	24.654		-165	25.6961		-165	25.382
-150	8.78063	23.7287		-150	24.7651		-150	25.0106
-135	8.35215	21.758		-135	22.7399		-135	22.9308
-120	7.85177	17.7849		-120	19.7462		-120	20.6494
-105	6.84853	14.9173		-105	16.5009		-105	17.0628
-90	5.972	12.7927		-90	15.6723		-90	16.045
-75	5.50303	11.1634		-75	14.2377		-75	14.7111
-60	4.92336	9.2734		-60	10.7022		-60	11.2107
-45	3.88494	6.67955		-45	7.76662		-45	7.15715
-30	2.7313	4.62011		-30	5.02702		-30	4.4792
-15	1.76762	2.71708		-15	2.97943		-15	2.34708
0	1.38461	2.12106		0	1.93599		0	1.69756
15	2.08999	2.85098		12	2.3744		15	2.89084
30	3.99045	5.39089		16	3.05094		30	7.34507
45	5.67201	9.68456		20	4.03315		45	13.7769
60	6.57446	13.5706		24	4.86302		60	21.562
75	6.85521	15.1622		28	7.02829		75	28.0985
90	7.50035	17.5753		32	8.96527		90	30.3374
105	9.32109	22.3198		36	10.2036		105	29.1278
120	10.3437	28.3607		45	13.8545		120	28.2895
135	9.59837	29.1876		60	20.0906		135	26.6235
150	9.08832	27.1732		75	25.9833		150	28.6821
165	8.91571	26.3383		90	27.4491		165	28.247
180	8.96864	26.9239		105	27.8749		180	27.7907
				120	26.1137
				135	26.373
				150	26.8846
				165	27.2061
				180	26.2408
Interpolation (cubic spline)
alpha (deg)	d = 5 nm	10 nm			20 nm			30 nm
-180	8.96804	24.4064		-180	26.6667		-180	26.2097
-176.364	8.94957	24.5309		-176.364	26.4142		-176.364	25.9517
-172.727	8.93189	24.6313		-172.727	26.1682		-172.727	25.7152
-169.091	8.9158	24.6833		-169.091	25.935		-169.091	25.5217
-165.455	8.9021	24.6629		-165.455	25.7212		-165.455	25.3925
-161.818	8.89055	24.5508		-161.818	25.5291		-161.818	25.3393
-158.182	8.87487	24.3571		-158.182	25.3383		-158.182	25.3148
-154.545	8.84659	24.1021		-154.545	25.1201		-154.545	25.2507
-150.909	8.79725	23.8066		-150.909	24.8458		-150.909	25.0785
-147.273	8.71975	23.4861		-147.273	24.4895		-147.273	24.7395
-143.636	8.61906	23.1153		-143.636	24.0499		-143.636	24.2577
-140	8.5063	22.6471		-140	23.5386		-140	23.6996
-136.364	8.39269	22.0345		-136.364	22.9672		-136.364	23.1323
-132.727	8.28831	21.236		-132.727	22.3467		-132.727	22.6171
-129.091	8.18817	20.2832		-129.091	21.6775		-129.091	22.1394
-125.455	8.07641	19.2609		-125.455	20.9528		-125.455	21.6295
-121.818	7.93693	18.2549		-121.818	20.1655		-121.818	21.0166
-118.182	7.75433	17.3487		-118.182	19.3104		-118.182	20.2339
-114.545	7.52871	16.5697		-114.545	18.4228		-114.545	19.307
-110.909	7.27576	15.8898		-110.909	17.5787		-110.909	18.3538
-107.273	7.01181	15.2784		-107.273	16.8562		-107.273	17.4961
-103.636	6.75311	14.705		-103.636	16.3316		-103.636	16.8542
-100	6.5112	14.1538		-100	16.0201		-100	16.4653
-96.3636	6.29108	13.6292		-96.3636	15.8518		-96.3636	16.2524
-92.7273	6.09731	13.137		-92.7273	15.7503		-92.7273	16.1295
-89.0909	5.93438	12.6831		-89.0909	15.6396		-89.0909	16.0113
-85.4545	5.80205	12.2669		-85.4545	15.4577		-85.4545	15.831
-81.8182	5.69089	11.876		-81.8182	15.1702		-81.8182	15.5587
-78.1818	5.59042	11.4967		-78.1818	14.7458		-78.1818	15.1689
-74.5455	5.49015	11.1151		-74.5455	14.1534		-74.5455	14.6358
-70.9091	5.38045	10.7171		-70.9091	13.3864		-70.9091	13.9469
-67.2727	5.25401	10.2875		-67.2727	12.5065		-67.2727	13.1264
-63.6364	5.10395	9.81139		-63.6364	11.5873		-63.6364	12.2042
-60	4.92336	9.2734		-60	10.7022		-60	11.2107
-56.3636	4.7079	8.66703		-56.3636	9.907		-56.3636	10.1782
-52.7273	4.46333	8.02031		-52.7273	9.18769		-52.7273	9.14724
-49.0909	4.19797	7.36993		-49.0909	8.51262		-49.0909	8.1607
-45.4545	3.92013	6.75257		-45.4545	7.85012		-45.4545	7.26131
-41.8182	3.63755	6.19795		-41.8182	7.17418		-41.8182	6.48301
-38.1818	3.35447	5.69512		-38.1818	6.4915		-38.1818	5.8081
-34.5455	3.0739	5.21841		-34.5455	5.82065		-34.5455	5.20023
-30.9091	2.79885	4.74213		-30.9091	5.18021		-30.9091	4.62299
-27.2727	2.53251	4.24476		-27.2727	4.58742		-27.2727	4.04478
-23.6364	2.27976	3.74118		-23.6364	4.048		-23.6364	3.47581
-20	2.04636	3.26502		-20	3.56175		-20	2.94776
-16.3636	1.83808	2.85004		-16.3636	3.12837		-16.3636	2.49252
-12.7273	1.66073	2.52818		-12.7273	2.74799		-12.7273	2.14022
-9.09091	1.52102	2.30665		-9.09091	2.42594		-9.09091	1.89728
-5.45455	1.42629	2.17481		-5.45455	2.17134		-5.45455	1.75304
-1.81818	1.38389	2.12161		-1.81818	1.99337		-1.81818	1.69644
1.81818	1.40118	2.1365		1.81818	1.9019		1.81818	1.71758
5.45455	1.48597	2.21997		5.45455	1.92252		5.45455	1.83247
9.09091	1.64647	2.38351		9.09091	2.09653		9.09091	2.08309
12.7273	1.89092	2.63914		12.7273	2.46622		12.7273	2.51251
16.3636	2.22721	2.99876		16.3636	3.1384		16.3636	3.16309
20	2.64754	3.4713		20	4.03315		20	4.04409
23.6364	3.12233	4.06151		23.6364	4.73874		23.6364	5.1188
27.2727	3.62039	4.77384		27.2727	6.59489		27.2727	6.34713
30.9091	4.11061	5.61261		30.9091	8.52408		30.9091	7.68911
34.5455	4.57031	6.56989		34.5455	9.77164		34.5455	9.11981
38.1818	4.99326	7.61385		38.1818	10.9618		38.1818	10.6434
41.8182	5.37508	8.70992		41.8182	12.4586		41.8182	12.2675
45.4545	5.71142	9.82353		45.4545	14.0512		45.4545	13.9996
49.0909	5.99912	10.9163		49.0909	15.5792		49.0909	15.8352
52.7273	6.23836	11.939		52.7273	17.0616		52.7273	17.7365
56.3636	6.42989	12.8407		56.3636	18.5487		56.3636	19.6599
60	6.57446	13.5706		60	20.0906		60	21.562
63.6364	6.67517	14.0989		63.6364	21.7069		63.6364	23.397
67.2727	6.74448	14.4814		67.2727	23.2963		67.2727	25.1113
70.9091	6.79723	14.7953		70.9091	24.7271		70.9091	26.6491
74.5455	6.84822	15.1175		74.5455	25.8677		74.5455	27.9544
78.1818	6.91335	15.5175		78.1818	26.6152		78.1818	28.9785
81.8182	7.01462	16.0206		81.8182	27.0361		81.8182	29.7128
85.4545	7.17632	16.6355		85.4545	27.2577		85.4545	30.1635
89.0909	7.42268	17.3714		89.0909	27.4078		89.0909	30.3367
92.7273	7.77329	18.2377		92.7273	27.5986		92.7273	30.2456
96.3636	8.20683	19.2482		96.3636	27.8099		96.3636	29.9627
100	8.68097	20.419		100	27.9531		100	29.5916
103.636	9.15318	21.766		103.636	27.939		103.636	29.236
107.273	9.58176	23.2981		107.273	27.6874		107.273	28.9915
110.909	9.9358	24.9259		110.909	27.2397		110.909	28.8442
114.545	10.1922	26.4895		114.545	26.725		114.545	28.7016
118.182	10.3281	27.8271		118.182	26.2742		118.182	28.469
121.818	10.3221	28.7822		121.818	26.014		121.818	28.0576
125.455	10.1883	29.3108		125.455	25.9724		125.455	27.506
129.091	9.9766	29.4819		129.091	26.0786		129.091	26.9802
132.727	9.73816	29.3693		132.727	26.2576		132.727	26.652
136.364	9.52376	29.0468		136.364	26.435		136.364	26.6898
140	9.35935	28.5863		140	26.5738		140	27.1126
143.636	9.23646	28.0571		143.636	26.6883		143.636	27.7327
147.273	9.14413	27.5282		147.273	26.7965		147.273	28.3472
150.909	9.07139	27.0684		150.909	26.9166		150.909	28.7536
154.545	9.01119	26.723		154.545	27.0496		154.545	28.8482
158.182	8.96406	26.4907		158.182	27.1641		158.182	28.718
161.818	8.93137	26.3653		161.818	27.2248		161.818	28.4718
165.455	8.91451	26.3404		165.455	27.1965		165.455	28.2187
169.091	8.91357	26.4057		169.091	27.0593		169.091	28.0367
172.727	8.92504	26.5401		172.727	26.8349		172.727	27.919
176.364	8.94477	26.7205		176.364	26.5524		176.364	27.8442
180	8.96864	26.9239		180	26.2408		180	27.7907
