# Supplementary material for: Evanescent field trapping and propulsion of Janus particles along optical nanofibers
Source: Nat Commun. 2023 Mar 27;14:1691. doi: 10.1038/s41467-023-37448-2 (PMC10043011; doi:10.1038/s41467-023-37448-2)
Supplement: Supplementary file 7 — Source Data [file 41467_2023_37448_MOESM7_ESM.zip › Source Data/fig2e - simulated radial force enhancement for various d.xlsx]

## Sheet: Sheet1
Radial force enhancement
alpha (deg)	d = 5 nm	10 nm		alpha (deg)	20 nm		alpha (deg)	30 nm
-180	0.01584	-0.14053		-180	0.97691		-180	1.16361
-165	0.04034	-0.02453		-165	1.11238		-165	1.14956
-150	0.03374	0.07852		-150	1.13426		-150	0.95776
-135	0.03425	0.07154		-135	0.86842		-135	0.66994
-120	0.11121	0.03681		-120	0.44539		-120	0.27525
-105	0.19751	-0.17326		-105	-0.28466		-105	-0.23595
-90	0.20717	-0.40676		-90	-0.57187		-90	-0.6854
-75	0.23956	-0.47426		-75	-0.63837		-75	-0.68798
-60	0.4572	0.00552		-60	-0.1579		-60	-0.17478
-45	0.7584	0.56314		-45	0.50714		-45	0.45655
-30	0.9798	0.90546		-30	0.88623		-30	0.8398
-15	1.04554	1.0352		-15	1.02997		-15	0.97331
0	1.04752	1.04584		0	1.06269		0	0.9835
15	0.96995	0.96129		12	0.99489		15	0.93364
30	0.85695	0.76787		16	0.96047		30	0.60203
45	0.80211	0.65331		20	0.91733		45	0.19045
60	0.79526	0.66606		24	0.85471		60	0.23275
75	0.80045	0.79555		28	0.77466		75	0.72268
90	0.81338	0.98561		32	0.69046		90	1.16607
105	0.7875	1.25321		36	0.59436		105	1.76038
120	0.58565	1.36305		45	0.52544		120	2.2115
135	0.30454	0.77324		60	0.57893		135	2.12714
150	0.13606	0.05594		75	0.89247		150	1.5305
165	0.04539	0.21435		90	1.25325		165	1.12063
180	0.01418	-0.13818		105	1.79938		180	1.16707
				120	2.10781
				135	2.08659
				150	1.77533
				165	1.32667
				180	0.91911
Interpolation (cubic spline)
alpha (deg)	d = 5 nm	10 nm			20 nm			30 nm
-180	0.01584	-0.14053		-180	0.97691		-180	1.16361
-176.364	0.02349	-0.1135		-176.364	1.01218		-176.364	1.16984
-172.727	0.03051	-0.08605		-172.727	1.04654		-172.727	1.17246
-169.091	0.03624	-0.0578		-169.091	1.07908		-169.091	1.16786
-165.455	0.04004	-0.02832		-165.455	1.10889		-165.455	1.15243
-161.818	0.0414	0.00239		-161.818	1.13459		-161.818	1.12329
-158.182	0.04059	0.03202		-158.182	1.15201		-158.182	1.08175
-154.545	0.03818	0.05745		-154.545	1.15601		-154.545	1.03068
-150.909	0.03471	0.07552		-150.909	1.14141		-150.909	0.97291
-147.273	0.03082	0.08359		-147.273	1.1039		-147.273	0.91105
-143.636	0.02784	0.0833		-143.636	1.04638		-143.636	0.84545
-140	0.02745	0.07848		-140	0.97548		-140	0.7753
-136.364	0.03134	0.07298		-136.364	0.89789		-136.364	0.6998
-132.727	0.04108	0.0703		-132.727	0.81956		-132.727	0.61814
-129.091	0.05652	0.06889		-129.091	0.73708		-129.091	0.52967
-125.455	0.07633	0.06357		-125.455	0.64024		-125.455	0.43387
-121.818	0.09912	0.04911		-121.818	0.51868		-121.818	0.3302
-118.182	0.12351	0.02045		-118.182	0.36271		-118.182	0.21819
-114.545	0.14785	-0.02277		-114.545	0.17813		-114.545	0.09863
-110.909	0.17023	-0.07622		-110.909	-0.01377		-110.909	-0.02643
-107.273	0.18875	-0.13539		-107.273	-0.19105		-107.273	-0.15489
-103.636	0.20152	-0.19579		-103.636	-0.33205		-103.636	-0.28458
-100	0.20809	-0.25468		-100	-0.4292		-100	-0.41127
-96.3636	0.20999	-0.31174		-96.3636	-0.49441		-96.3636	-0.52783
-92.7273	0.20892	-0.36682		-92.7273	-0.54105		-92.7273	-0.62694
-89.0909	0.20656	-0.41977		-89.0909	-0.5824		-89.0909	-0.70126
-85.4545	0.20522	-0.46695		-85.4545	-0.62362		-85.4545	-0.74533
-81.8182	0.20845	-0.49803		-81.8182	-0.65402		-81.8182	-0.75727
-78.1818	0.2199	-0.50191		-78.1818	-0.66111		-78.1818	-0.73562
-74.5455	0.24326	-0.46749		-74.5455	-0.6324		-74.5455	-0.67892
-70.9091	0.28073	-0.38912		-70.9091	-0.56041		-70.9091	-0.58778
-67.2727	0.33053	-0.27619		-67.2727	-0.4515		-67.2727	-0.46851
-63.6364	0.39018	-0.14066		-63.6364	-0.31442		-63.6364	-0.32842
-60	0.4572	0.00552		-60	-0.1579		-60	-0.17478
-56.3636	0.52912	0.15181		-56.3636	0.00936		-56.3636	-0.01474
-52.7273	0.60348	0.29339		-52.7273	0.1788		-52.7273	0.14527
-49.0909	0.67783	0.42687		-49.0909	0.34188		-49.0909	0.29898
-45.4545	0.74971	0.54886		-45.4545	0.49009		-45.4545	0.44011
-41.8182	0.81677	0.65641		-41.8182	0.61613		-41.8182	0.56321
-38.1818	0.87714	0.74906		-38.1818	0.72		-38.1818	0.66762
-34.5455	0.92913	0.82728		-34.5455	0.80432		-34.5455	0.75442
-30.9091	0.97108	0.89153		-30.9091	0.87172		-30.9091	0.82469
-27.2727	1.00161	0.94235		-27.2727	0.92479		-27.2727	0.87954
-23.6364	1.02202	0.98112		-23.6364	0.96599		-23.6364	0.92058
-20	1.03497	1.0096		-20	0.99766		-20	0.94962
-16.3636	1.04316	1.02955		-16.3636	1.02215		-16.3636	0.96848
-12.7273	1.0491	1.0427		-12.7273	1.04167		-12.7273	0.97902
-9.09091	1.05318	1.05002		-9.09091	1.05634		-9.09091	0.98342
-5.45455	1.05423	1.05199		-5.45455	1.06478		-5.45455	0.98411
-1.81818	1.05107	1.04903		-1.81818	1.06559		-1.81818	0.98352
1.81818	1.04252	1.04156		1.81818	1.05742		1.81818	0.98391
5.45455	1.02837	1.02903		5.45455	1.0406		5.45455	0.98341
9.09091	1.00934	1.01		9.09091	1.01711		9.09091	0.97606
12.7273	0.98618	0.98294		12.7273	0.98899		12.7273	0.9557
16.3636	0.95966	0.94641		16.3636	0.95705		16.3636	0.91626
20	0.93102	0.9013		20	0.91733		20	0.8554
23.6364	0.90215	0.85179		23.6364	0.86133		23.6364	0.77598
27.2727	0.875	0.80231		27.2727	0.7895		27.2727	0.68122
30.9091	0.85152	0.75725		30.9091	0.71515		30.9091	0.57437
34.5455	0.83285	0.7196		34.5455	0.62707		34.5455	0.46097
38.1818	0.81864	0.68956		38.1818	0.55959		38.1818	0.35099
41.8182	0.80834	0.667		41.8182	0.5324		41.8182	0.2549
45.4545	0.80141	0.65181		45.4545	0.52483		45.4545	0.18317
49.0909	0.7973	0.64395		49.0909	0.52169		49.0909	0.14393
52.7273	0.79535	0.64357		52.7273	0.52576		52.7273	0.13879
56.3636	0.79489	0.65087		56.3636	0.54289		56.3636	0.16823
60	0.79526	0.66606		60	0.57893		60	0.23275
63.6364	0.79594	0.68902		63.6364	0.63744		63.6364	0.33061
67.2727	0.7969	0.71849		67.2727	0.71278		67.2727	0.45105
70.9091	0.79827	0.75289		70.9091	0.797		70.9091	0.58109
74.5455	0.80017	0.79067		74.5455	0.88216		74.5455	0.70774
78.1818	0.80268	0.83056		78.1818	0.96206		78.1818	0.82048
81.8182	0.8057	0.87317		81.8182	1.04072		81.8182	0.92329
85.4545	0.80904	0.91978		85.4545	1.12589		85.4545	1.02539
89.0909	0.81251	0.97166		89.0909	1.22528		89.0909	1.136
92.7273	0.8157	1.02985		92.7273	1.3453		92.7273	1.26321
96.3636	0.81627	1.09333		96.3636	1.48078		96.3636	1.40515
100	0.81086	1.16004		100	1.62059		100	1.55484
103.636	0.79612	1.2279		103.636	1.75356		103.636	1.70523
107.273	0.7689	1.29437		107.273	1.86899		107.273	1.84935
110.909	0.72897	1.35086		110.909	1.96283		110.909	1.98062
114.545	0.67816	1.3844		114.545	2.03577		114.545	2.09278
118.182	0.61834	1.3819		118.182	2.08865		118.182	2.17957
121.818	0.55145	1.33073		121.818	2.12224		121.818	2.23485
125.455	0.48048	1.22838		125.455	2.137		125.455	2.25474
129.091	0.40946	1.08247		129.091	2.13299		129.091	2.23765
132.727	0.34251	0.90106		132.727	2.11027		132.727	2.18208
136.364	0.28365	0.6924		136.364	2.06891		136.364	2.08667
140	0.23456	0.47337		140	2.00989		140	1.95632
143.636	0.19363	0.27284		143.636	1.93549		143.636	1.80461
147.273	0.15901	0.12057		147.273	1.84805		147.273	1.64576
150.909	0.12884	0.04613		150.909	1.74992		150.909	1.49397
154.545	0.10198	0.05669		154.545	1.64387		154.545	1.36033
158.182	0.07861	0.11594		158.182	1.53336		158.182	1.2499
161.818	0.05907	0.18253		161.818	1.422		161.818	1.16705
165.455	0.04371	0.21518		165.455	1.31335		165.455	1.11617
169.091	0.03253	0.18634		169.091	1.20983		169.091	1.09853
172.727	0.0246	0.1065		172.727	1.11056		172.727	1.10691
176.364	0.01885	-0.00734		176.364	1.01412		176.364	1.13265
180	0.01418	-0.13818		180	0.91911		180	1.16707
