# Supplementary material for: Evanescent field trapping and propulsion of Janus particles along optical nanofibers
Source: Nat Commun. 2023 Mar 27;14:1691. doi: 10.1038/s41467-023-37448-2 (PMC10043011; doi:10.1038/s41467-023-37448-2)
Supplement: Supplementary file 7 — Source Data [file 41467_2023_37448_MOESM7_ESM.zip › Source Data/fig3c - alpha0 vs gold thickness d.xlsx]

## Sheet: Sheet1
	alpha0 (deg)		std (deg)
d (nm)	simulated	measured	measured
5	24.0898
10	27.3916	26.81	1.33423
20	28.5472	28.124	1.9064
30	30.033
Interpolation (cubic spline)
d (nm)	alpha0 (deg)
5	24.0898
5.25253	24.2819
5.50505	24.4736
5.75758	24.6645
6.0101	24.8542
6.26263	25.0424
6.51515	25.2287
6.76768	25.4126
7.0202	25.5938
7.27273	25.7719
7.52525	25.9465
7.77778	26.1172
8.0303	26.2837
8.28283	26.4454
8.53535	26.6022
8.78788	26.7534
9.0404	26.8989
9.29293	27.0381
9.54545	27.1708
9.79798	27.2964
10.0505	27.4146
10.303	27.5253
10.5556	27.6286
10.8081	27.7247
11.0606	27.8139
11.3131	27.8965
11.5657	27.9727
11.8182	28.0427
12.0707	28.1069
12.3232	28.1654
12.5758	28.2186
12.8283	28.2666
13.0808	28.3097
13.3333	28.3482
13.5859	28.3823
13.8384	28.4123
14.0909	28.4384
14.3434	28.4609
14.596	28.4799
14.8485	28.4959
15.101	28.509
15.3535	28.5194
15.6061	28.5275
15.8586	28.5334
16.1111	28.5375
16.3636	28.54
16.6162	28.541
16.8687	28.541
17.1212	28.5401
17.3737	28.5385
17.6263	28.5366
17.8788	28.5346
18.1313	28.5327
18.3838	28.5312
18.6364	28.5303
18.8889	28.5303
19.1414	28.5314
19.3939	28.534
19.6465	28.5382
19.899	28.5442
20.1515	28.5524
20.404	28.5628
20.6566	28.5753
20.9091	28.5899
21.1616	28.6066
21.4141	28.6252
21.6667	28.6458
21.9192	28.6682
22.1717	28.6925
22.4242	28.7185
22.6768	28.7462
22.9293	28.7755
23.1818	28.8064
23.4343	28.8389
23.6869	28.8728
23.9394	28.9081
24.1919	28.9448
24.4444	28.9828
24.697	29.022
24.9495	29.0624
25.202	29.104
25.4546	29.1466
25.7071	29.1902
25.9596	29.2348
26.2121	29.2803
26.4646	29.3267
26.7172	29.3738
26.9697	29.4217
27.2222	29.4703
27.4748	29.5194
27.7273	29.5692
27.9798	29.6194
28.2323	29.6701
28.4849	29.7213
28.7374	29.7727
28.9899	29.8244
29.2424	29.8764
29.4949	29.9285
29.7475	29.9807
30	30.033
