# Supplementary material for: Evanescent field trapping and propulsion of Janus particles along optical nanofibers
Source: Nat Commun. 2023 Mar 27;14:1691. doi: 10.1038/s41467-023-37448-2 (PMC10043011; doi:10.1038/s41467-023-37448-2)
Supplement: Supplementary file 7 — Source Data [file 41467_2023_37448_MOESM7_ESM.zip › Source Data/fig3d - alpha0 vs power P.xlsx]

## Sheet: Sheet1
	alpha0 (deg)		alpha0 (deg)	std (deg)	alpha0 (deg)	std (deg)
	simulated	simulated	measured	measured	measured	measured
P (mW)	d = 10 nm	d = 20 nm	d = 10 nm	d = 10 nm	d = 20 nm	d = 20 nm
50	27.3916	28.5472	26.81	1.33423	28.124	1.9064
70	27.3916	28.5472	27.8875	1.7554	28.1438	1.4489
100	27.3916	28.5472	30.29	1.09581	26.7425	2.22217
