# Supplementary material for: Evanescent field trapping and propulsion of Janus particles along optical nanofibers
Source: Nat Commun. 2023 Mar 27;14:1691. doi: 10.1038/s41467-023-37448-2 (PMC10043011; doi:10.1038/s41467-023-37448-2)
Supplement: Supplementary file 7 — Source Data [file 41467_2023_37448_MOESM7_ESM.zip › Source Data/fig4ab - z(t) and V_z(z).xlsx]

## Sheet: Sheet1
d=10nm, fiber diameter 0.68um, power 50mW								d=20nm, fiber diameter 0.70um, power 50mW
Janus				silica				Janus				silica
time (s)	z (um)	V_z (um/s)		time (s)	z (um)	V_z (um/s)		time (s)	z (um)	V_z (um/s)		time (s)	z (um)	V_z (um/s)
0	2.2984			0	1.7282			0	2.0157			0	1.9484
0.1136	8.3131	52.9334		0.1855	7.4125	30.6422		0.0818	7.6545	68.9061		0.1937	7.2886	27.5726
0.2273	14.2203	51.9882		0.371	13.3933	32.2403		0.1637	13.9928	77.4551		0.3874	13.2103	30.5745
0.3409	19.6381	47.6812		0.5565	19.2925	31.8005		0.2455	20.0544	74.0724		0.581	19.2762	31.319
0.4545	26.4171	59.6603		0.742	25.2102	31.9001		0.3273	25.3391	64.5786		0.7747	24.9518	29.3041
0.5681	31.911	48.3503		0.9275	30.6637	29.3977		0.4092	31.4186	74.2912		0.9684	31.0355	31.4113
0.6818	37.6167	50.2147		1.113	36.82	33.1867		0.491	36.7801	65.518		1.1621	37.1318	31.476
0.7954	43.5975	52.6357		1.2985	42.8038	32.2565		0.5728	41.9446	63.1102		1.3558	42.8204	29.3713
0.909	50.2707	58.7294		1.4841	48.4006	30.1703		0.6547	47.9297	73.1381		1.5494	48.6668	30.1861
1.0226	56.3541	53.5384		1.6696	53.9427	29.8752		0.7365	53.7396	70.9972		1.7431	54.7683	31.5029
1.1363	61.7297	47.3099		1.8551	60.0389	32.8627		0.8183	59.9439	75.8163		1.9368	60.3256	28.693
1.2499	68.0638	55.745		2.0406	65.895	31.5682		0.9002	65.581	68.8849		2.1305	66.0396	29.5025
1.3635	74.4339	56.0614		2.2261	71.968	32.7373		0.982	71.862	76.7538		2.3242	72.3238	32.4462
1.4771	80.0519	49.443		2.4116	78.1933	33.5585		1.0638	77.9582	74.4963		2.5178	77.855	28.5584
1.5908	86.1789	53.9228		2.5971	83.7982	30.214		1.1457	84.3109	77.6291		2.7115	83.7746	30.5638
1.7044	92.1267	52.3448		2.7826	89.5816	31.1762		1.2275	89.966	69.106		2.9052	89.7386	30.7934
1.818	97.647	48.5826		2.9681	95.3069	30.8629		1.3093	95.5953	68.7899		3.0989	95.8391	31.4974
1.9316	102.951	46.6761		3.1536	101.693	34.4259		1.3912	101.034	66.4637		3.2926	102.073	32.1856
2.0453	108.496	48.8026		3.3391	107.239	29.8944		1.473	107.268	76.1748		3.4862	108.356	32.4411
2.1589	115.09	58.0336		3.5246	113.503	33.7692		1.5548	112.873	68.497		3.6799	114.295	30.6622
2.2725	120.705	49.4149		3.7101	119.422	31.9065		1.6367	120.052	87.7261		3.8736	120.434	31.7009
2.3862	126.355	49.7291		3.8956	124.933	29.7095		1.7185	125.435	65.7814		4.0673	126.21	29.8225
2.4998	132.373	52.9567		4.0811	131.087	33.1736		1.8003	130.706	64.4041		4.261	131.803	28.8757
2.6134	138.295	52.1225		4.2667	136.704	30.2778		1.8822	136.519	71.0437		4.4546	137.902	31.4911
2.727	143.666	47.2645		4.4522	142.431	30.8711		1.964	141.797	64.499		4.6483	144.554	34.3432
2.8407	149.266	49.2878		4.6377	148.7	33.7939		2.0458	147.928	74.9152		4.842	150.355	29.952
2.9543	155.547	55.2776		4.8232	154.803	32.8972		2.1277	154.254	77.3023		5.0357	155.849	28.3669
3.0679	160.904	47.1486		5.0087	160.254	29.3858		2.2095	160	70.2241		5.2294	161.679	30.0987
3.1815	166.282	47.3292		5.1942	166.446	33.3823		2.2913	166.498	79.394		5.423	168.168	33.5065
3.2952	171.859	49.0791		5.3797	172.277	31.4319		2.3732	172.914	78.4074		5.6167	174.116	30.7092
3.4088	177.856	52.7777		5.5652	178.218	32.0264		2.455	179.193	76.7321		5.8104	179.747	29.076
3.5224	183	45.2754		5.7507	183.49	28.4165		2.5368	184.63	66.4339		6.0041	185.254	28.4328
3.636	188.715	50.2948		5.9362	188.799	28.6218		2.6187	189.77	62.8123		6.1978	190.959	29.4533
3.7497	194.371	49.7761		6.1217	194.95	33.1584		2.7005	195.741	72.9735		6.3914	196.095	26.5198
3.8633	199.597	45.9914		6.3072	200.484	29.8285		2.7823	200.928	63.3838		6.5851	201.633	28.5925
3.9769	205.482	51.7899		6.4927	206.067	30.098		2.8642	207.616	81.7271		6.7788	207.033	27.8804
4.0905	210.585	44.9126		6.6782	211.616	29.9136		2.946	212.917	64.7732		6.9725	212.076	26.0392
4.2042	216.762	54.3683		6.8637	217.698	32.7833		3.0278	218.088	63.1879		7.1662	217.431	27.648
4.3178	222.791	53.0528		7.0493	223.523	31.4031		3.1097	223.451	65.5418		7.3598	223.626	31.9855
4.4314	228.427	49.6011		7.2348	229.072	29.9084		3.1915	228.702	64.1667		7.5535	229.161	28.5797
4.534	233.806	52.4516		7.4092	234.516	31.2102		3.2623	233.814	72.2311		7.7363	233.998	26.4663
	Average	51.0639				31.4184				71.0585				29.99
