# Supplementary material for: Evanescent field trapping and propulsion of Janus particles along optical nanofibers
Source: Nat Commun. 2023 Mar 27;14:1691. doi: 10.1038/s41467-023-37448-2 (PMC10043011; doi:10.1038/s41467-023-37448-2)
Supplement: Supplementary file 7 — Source Data [file 41467_2023_37448_MOESM7_ESM.zip › Source Data/fig4cde - V_z(P) and xi_z(P).xlsx]

## Sheet: Sheet1
	Propulsion speed, V_z (um/s)															Enhancement	std
Power (mW)	Janus, 10nm, #1	#2	#3	#4	#5	#6	#7		silica #1	#2	#3
20	19.4432	14.5741	18.5511	18.7042	19.9156	19.5194	20.3128		11.6465	11.7915						1.5972	0.1653
30	27.6363	23.5655	30.5605	27.424	30.613	31.08	29.3571		17.4392	18.9342						1.5729	0.1722
40	35.1556	32.5776	35.1479	40.224	42.1881	39.7154	44.424		24.5107	25.4705						1.5402	0.1769
50	50.2231	41.3106	42.8749	50.1533	47.356	51.1867	52.0641		34.4972	32.8704						1.4215	0.1348
60	53.8254	45.2807	58.6629	63.8766	62.6084	62.7958	64.9929		37.2437	36.9707						1.5863	0.1914
70	67.7665	54.7356	60.0551	66.293	69.8979	70.4497	69.3547		45.6834	46.5895	43.6861					1.4455	0.1389
80	82.3078	68.9626	62.1005	79.6109	75.8649	74.9254	86.5287		49.1418	53.2462	51.0457					1.4812	0.1717
90	82.4405	79.069	74.799	86.188	85.4308	95.2038	97.9639		58.3905	61.4724	58.5855					1.4436	0.1458
100	86.4981	84.4546	89.9349	110.107	102.38	104.177	110.349		66.1499	64.9644	64.129					1.51	0.1719
															average	1.5109	0.1632
	Janus, 20nm, #1	#2	#3	#4	#5	#6			silica #1	#2	#3	#4	#5	#6
20	18.8647	25.737	26.452	36.3712	18.5889	19.8156			10.8054	11.2403	12.1235	11.8934	11.2029	11.2634		2.128	0.6067
30	29.819	33.7806	37.2007	34.9294	29.4287	29.6835			17.2693	17.3072	17.4037	17.6229	16.9087	17.2226		1.8783	0.1921
40	42.099	48.164	57.3644	45.7991	37.5742	42.4324			24.1105	23.3735	25.091	27.3795	24.1752	22.9976		1.8585	0.3022
50	55.2004	62.9967	71.0377	58.5892	47.8718	54.027			29.5045	30.2025	29.9932	31.9732	29.1889	29.1909		1.9423	0.2755
60	69.7249	82.7048	86.3629	59.0873	66.1805				35.716	35.5119	39.7885	40.9145	37.0778	35.8247		1.9431	0.3282
70	74.8758	90.1166	101.803	90.0149	73.6115	80.4253			43.6522	40.6387	44.9031	51.1976	41.5201	47.6576		1.895	0.2933
80	86.2306	112.171	119.876	110.463	80.9266	93.8645			48.4704	51.8892	55.5772	46.5346	52.8786	47.6778		1.9917	0.3411
90	106.245	114.711	135.231	94.1026	102.983				53.6455	56.3004	58.3621	53.5593	58.641	55.9819		1.9731	0.2886
100	112.797	130.319	156.764	148.661	110.569	125.266			66.9918	61.1644	73.0304	84.5594	69.9093	54.8963		1.9105	0.3955
															average	1.9467	0.3359
