# Supplementary material for: Evanescent field trapping and propulsion of Janus particles along optical nanofibers
Source: Nat Commun. 2023 Mar 27;14:1691. doi: 10.1038/s41467-023-37448-2 (PMC10043011; doi:10.1038/s41467-023-37448-2)
Supplement: Supplementary file 7 — Source Data [file 41467_2023_37448_MOESM7_ESM.zip › Source Data/fig5ab - simulated total torque for various Rf.xlsx]

## Sheet: Sheet1
Total torque for d = 10nm (pN um)						Total torque for d = 20nm (pN um)
alpha (deg)	Rf = 0.3 um	0.35 um	0.4 um	0.45 um		Rf = 0.3 um	0.35 um	0.4 um	0.45 um
-180	-1.39654	-1.01073	-1.80499	-1.913		-0.94917	-1.052	-0.96807	-0.80885
-165	-1.41124	-0.94875	-1.86937	-1.92086		-0.95036	-1.07746	-0.97339	-0.8474
-150	-1.39003	-1.03032	-1.88835	-1.97308		-1.07333	-1.15564	-1.1072	-0.92365
-135	-1.4831	-1.08372	-1.97108	-2.0643		-1.10865	-1.21865	-1.14162	-1.00551
-120	-1.23761	-1.02214	-1.6543	-1.77181		-0.99723	-1.14652	-1.11695	-0.97832
-105	-0.88299	-0.90141	-1.17782	-1.26385		-0.92671	-1.08122	-1.02266	-0.92015
-90	-0.64443	-0.71049	-0.73825	-0.68731		-0.83541	-0.95915	-0.8726	-0.76747
-75	-0.47923	-0.41701	-0.42058	-0.37701		-0.67653	-0.67062	-0.59258	-0.50608
-60	-0.26281	-0.15375	-0.16408	-0.15181		-0.40291	-0.34932	-0.27297	-0.18967
-45	-0.06739	0.03945	0.00585	0.02359		-0.13472	-0.0882	-0.04523	-0.01001
-30	0.05591	0.08098	0.08175	0.08888		0.02251	0.04772	0.06214	0.06335
-15	0.11583	0.12169	0.10908	0.11278		0.09501	0.10209	0.0956	0.08257
0	0.13168	0.13355	0.11411	0.11325		0.11691	0.12265	0.10506	0.08748
15	0.05099	0.08843	0.07504	0.08431		0.10461	0.10662	0.09649	0.08025
30	-0.15039	-0.02522	-0.04174	-0.00994		-0.06687	-0.01682	0.0155	0.0254
45	-0.28957	-0.19464	-0.16869	-0.10765		-0.31436	-0.20981	-0.15044	-0.0972
60	-0.35979	-0.27394	-0.29186	-0.21748		-0.52542	-0.37705	-0.34614	-0.23847
75	-0.36012	-0.33269	-0.38986	-0.33084		-0.50689	-0.45487	-0.42789	-0.33003
90	-0.38728	-0.29421	-0.54225	-0.49597		-0.34433	-0.39889	-0.35579	-0.31232
105	-0.69092	-0.22298	-0.99802	-1.04701		-0.22395	-0.35518	-0.31556	-0.28552
120	-1.30296	-0.31979	-1.72188	-1.76082		-0.29231	-0.43218	-0.38957	-0.35109
135	-1.74145	-0.59498	-2.1085	-2.15717		-0.61103	-0.6817	-0.6441	-0.55402
150	-1.36101	-0.87554	-1.75578	-1.84737		-0.88343	-0.89821	-0.83546	-0.68277
165	-1.27875	-0.97091	-1.71635	-1.78449		-0.91267	-0.9396	-0.86449	-0.73048
180	-1.40313	-0.96202	-1.80686	-1.83248		-0.94931	-1.07793	-0.96443	-0.81521
Interpolation (cubic spline)
	d = 10 nm					d = 20 nm
alpha (deg)	Rf = 0.3 um	0.35 um	0.4 um	0.45 um		Rf = 0.3 um	0.35 um	0.4 um	0.45 um
-180	-1.39654	-1.01073	-1.80499	-1.913		-0.94917	-1.052	-0.96807	-0.80885
-176.364	-1.4055	-0.98692	-1.82598	-1.91431		-0.94127	-1.05531	-0.96006	-0.81645
-172.727	-1.41244	-0.96639	-1.84495	-1.91583		-0.93644	-1.05969	-0.95554	-0.8247
-169.091	-1.41533	-0.95245	-1.85989	-1.91781		-0.93774	-1.06622	-0.95798	-0.83427
-165.455	-1.41216	-0.9484	-1.86878	-1.92047		-0.94824	-1.07597	-0.97087	-0.84579
-161.818	-1.40192	-0.95668	-1.87052	-1.92429		-0.97012	-1.08979	-0.99659	-0.85986
-158.182	-1.3895	-0.97487	-1.86937	-1.93138		-1.00034	-1.10729	-1.03105	-0.87658
-154.545	-1.38193	-0.99878	-1.87154	-1.9444		-1.03397	-1.1276	-1.06781	-0.89591
-150.909	-1.38627	-1.02422	-1.88322	-1.96601		-1.06611	-1.14987	-1.10044	-0.91779
-147.273	-1.4081	-1.04719	-1.90923	-1.99791		-1.09206	-1.17304	-1.12315	-0.94194
-143.636	-1.44061	-1.06556	-1.94237	-2.03319		-1.10942	-1.19451	-1.1358	-0.96619
-140	-1.47055	-1.07813	-1.9692	-2.06053		-1.11688	-1.21086	-1.14114	-0.98734
-136.364	-1.48462	-1.08368	-1.97627	-2.06858		-1.11317	-1.21864	-1.14193	-1.0022
-132.727	-1.47038	-1.08115	-1.95099	-2.0467		-1.09728	-1.21474	-1.14078	-1.00785
-129.091	-1.42682	-1.07097	-1.89265	-1.99422		-1.07164	-1.20035	-1.13812	-1.00475
-125.455	-1.36119	-1.05467	-1.80914	-1.91758		-1.04115	-1.17971	-1.13274	-0.99588
-121.818	-1.28092	-1.0338	-1.70852	-1.8234		-1.0108	-1.15716	-1.12345	-0.98424
-118.182	-1.19333	-1.00989	-1.59871	-1.71816		-0.9854	-1.13691	-1.10906	-0.97273
-114.545	-1.10375	-0.98358	-1.4846	-1.60479		-0.96615	-1.12023	-1.08957	-0.96176
-110.909	-1.01546	-0.95465	-1.36804	-1.48271		-0.95062	-1.10551	-1.06613	-0.94928
-107.273	-0.93167	-0.92286	-1.25075	-1.35119		-0.93625	-1.09098	-1.03992	-0.9331
-103.636	-0.85552	-0.88793	-1.13443	-1.20956		-0.92049	-1.07488	-1.0121	-0.91108
-100	-0.78853	-0.8491	-1.02087	-1.061		-0.90182	-1.05506	-0.98243	-0.88204
-96.3636	-0.72989	-0.80497	-0.91196	-0.91402		-0.88019	-1.02881	-0.94866	-0.84612
-92.7273	-0.67863	-0.75403	-0.80959	-0.7775		-0.85567	-0.99339	-0.90844	-0.80357
-89.0909	-0.63376	-0.69485	-0.71565	-0.66028		-0.8283	-0.94607	-0.85938	-0.75465
-85.4545	-0.59368	-0.62748	-0.63079	-0.56646		-0.79761	-0.88605	-0.80051	-0.69952
-81.8182	-0.55559	-0.55497	-0.55326	-0.49092		-0.76205	-0.81624	-0.73347	-0.63814
-78.1818	-0.51652	-0.48073	-0.48103	-0.42747		-0.71998	-0.73999	-0.66022	-0.57048
-74.5455	-0.47354	-0.40815	-0.41208	-0.36993		-0.66975	-0.66065	-0.58273	-0.49649
-70.9091	-0.42489	-0.33963	-0.34509	-0.31366		-0.61069	-0.58096	-0.50302	-0.41719
-67.2727	-0.37213	-0.2749	-0.28075	-0.2583		-0.54486	-0.50199	-0.42332	-0.33661
-63.6364	-0.3174	-0.21319	-0.22007	-0.20423		-0.47476	-0.42451	-0.34589	-0.25926
-60	-0.26281	-0.15375	-0.16408	-0.15181		-0.40291	-0.34932	-0.27297	-0.18967
-56.3636	-0.21025	-0.09645	-0.11363	-0.10164		-0.33171	-0.2773	-0.20648	-0.13134
-52.7273	-0.16058	-0.0437	-0.06901	-0.05518		-0.26314	-0.20981	-0.14703	-0.08363
-49.0909	-0.1144	0.00146	-0.03035	-0.0141		-0.19908	-0.14834	-0.09487	-0.0449
-45.4545	-0.07233	0.03603	0.00222	0.01992		-0.14139	-0.09435	-0.05026	-0.0135
-41.8182	-0.03488	0.05778	0.02868	0.0456		-0.09163	-0.04904	-0.01334	0.0121
-38.1818	-0.00205	0.06936	0.0497	0.06401		-0.0495	-0.01189	0.01649	0.03267
-34.5455	0.02635	0.07516	0.06617	0.07709		-0.01401	0.01823	0.04009	0.04876
-30.9091	0.05051	0.07958	0.079	0.08676		0.01582	0.04245	0.05832	0.06088
-27.2727	0.07065	0.08658	0.08906	0.09481		0.04092	0.06187	0.07203	0.06957
-23.6364	0.08724	0.09643	0.0969	0.10173		0.06173	0.07732	0.08203	0.07549
-20	0.10086	0.10751	0.10295	0.10738		0.07843	0.08948	0.08913	0.07934
-16.3636	0.11211	0.11815	0.10761	0.1116		0.0912	0.09903	0.09411	0.08184
-12.7273	0.12152	0.12676	0.11126	0.11425		0.10026	0.10665	0.09775	0.08367
-9.09091	0.12879	0.13257	0.11389	0.11541		0.10641	0.11274	0.10051	0.08515
-5.45455	0.13302	0.13538	0.11521	0.1153		0.11085	0.11751	0.10262	0.0863
-1.81818	0.13331	0.13499	0.11494	0.11415		0.11477	0.12117	0.10431	0.08716
1.81818	0.12871	0.13124	0.11275	0.11215		0.11928	0.1239	0.10576	0.08773
5.45455	0.11807	0.12401	0.10796	0.1088		0.12318	0.12491	0.10651	0.08771
9.09091	0.09997	0.1133	0.09949	0.10284		0.12298	0.12248	0.10538	0.08648
12.7273	0.07299	0.09909	0.08623	0.09299		0.11507	0.11483	0.10119	0.0834
16.3636	0.03576	0.08136	0.06713	0.07802		0.09591	0.10022	0.09276	0.07784
20	-0.01073	0.0598	0.04227	0.0579		0.06437	0.07792	0.07932	0.0692
23.6364	-0.06216	0.03369	0.01333	0.0343		0.02273	0.04865	0.06074	0.05698
27.2727	-0.11399	0.00228	-0.0179	0.00903		-0.02649	0.01325	0.0369	0.04065
30.9091	-0.16169	-0.03518	-0.04962	-0.01612		-0.08078	-0.02745	0.00769	0.01971
34.5455	-0.20251	-0.07788	-0.08072	-0.04012		-0.13823	-0.07235	-0.02677	-0.00589
38.1818	-0.23718	-0.12206	-0.11135	-0.06345		-0.19804	-0.11981	-0.066	-0.03528
41.8182	-0.26684	-0.16363	-0.14186	-0.08676		-0.25959	-0.16814	-0.10942	-0.06749
45.4545	-0.29261	-0.19849	-0.17255	-0.1107		-0.32222	-0.21564	-0.1565	-0.10152
49.0909	-0.31523	-0.22425	-0.20352	-0.13575		-0.38439	-0.26089	-0.20619	-0.13646
52.7273	-0.33433	-0.24329	-0.23418	-0.16193		-0.44199	-0.30322	-0.2561	-0.17146
56.3636	-0.34936	-0.25879	-0.26386	-0.1892		-0.49051	-0.34212	-0.30363	-0.20574
60	-0.35979	-0.27394	-0.29186	-0.21748		-0.52542	-0.37705	-0.34614	-0.23847
63.6364	-0.36531	-0.29094	-0.3177	-0.24656		-0.54333	-0.4073	-0.38126	-0.26871
67.2727	-0.36665	-0.30809	-0.34178	-0.27543		-0.54534	-0.43142	-0.40749	-0.29497
70.9091	-0.3648	-0.32268	-0.36471	-0.30295		-0.53365	-0.44778	-0.42355	-0.31559
74.5455	-0.36073	-0.33202	-0.38708	-0.32795		-0.51048	-0.45474	-0.42818	-0.32895
78.1818	-0.35588	-0.33384	-0.41	-0.35039		-0.47814	-0.45123	-0.42073	-0.33384
81.8182	-0.35419	-0.32829	-0.43748	-0.37672		-0.43941	-0.43933	-0.40417	-0.33161
85.4545	-0.36056	-0.3164	-0.4746	-0.41578		-0.39727	-0.42234	-0.38278	-0.32452
89.0909	-0.37986	-0.29922	-0.52641	-0.47641		-0.3547	-0.4035	-0.36086	-0.31487
92.7273	-0.4167	-0.27797	-0.59766	-0.56642		-0.31457	-0.38594	-0.34238	-0.30483
96.3636	-0.47319	-0.25578	-0.69024	-0.68479		-0.27908	-0.37141	-0.3287	-0.29588
100	-0.55015	-0.23669	-0.80457	-0.82596		-0.25004	-0.36096	-0.31985	-0.28914
103.636	-0.64842	-0.22477	-0.94104	-0.98433		-0.22925	-0.35564	-0.31583	-0.28572
107.273	-0.76855	-0.22392	-1.09967	-1.1543		-0.21855	-0.35653	-0.31674	-0.28676
110.909	-0.90766	-0.23571	-1.27484	-1.33033		-0.22004	-0.36513	-0.32423	-0.29387
114.545	-1.06035	-0.26004	-1.45695	-1.50691		-0.23604	-0.38324	-0.341	-0.30901
118.182	-1.22119	-0.2968	-1.63629	-1.67856		-0.26887	-0.41266	-0.3698	-0.33416
121.818	-1.38442	-0.34579	-1.80306	-1.83961		-0.32066	-0.45509	-0.41321	-0.37112
125.455	-1.5372	-0.40562	-1.94576	-1.98057		-0.38967	-0.50951	-0.46994	-0.41831
129.091	-1.65958	-0.47368	-2.05114	-2.08817		-0.47028	-0.57218	-0.53485	-0.47077
132.727	-1.73132	-0.54731	-2.1059	-2.14894		-0.55667	-0.63925	-0.60263	-0.52336
136.364	-1.73262	-0.62384	-2.09709	-2.14979		-0.64306	-0.70688	-0.66801	-0.571
140	-1.66419	-0.70004	-2.02845	-2.09334		-0.72419	-0.77115	-0.72687	-0.61085
143.636	-1.55522	-0.77198	-1.92686	-2.00407		-0.79555	-0.82811	-0.77676	-0.64312
147.273	-1.43697	-0.83564	-1.82091	-1.90808		-0.85265	-0.87377	-0.81535	-0.66829
150.909	-1.34062	-0.88703	-1.73908	-1.83136		-0.89106	-0.90419	-0.84031	-0.68681
154.545	-1.28453	-0.92417	-1.69738	-1.78871		-0.90991	-0.91907	-0.85203	-0.69986
158.182	-1.2622	-0.94904	-1.68752	-1.77321		-0.91525	-0.92521	-0.85607	-0.70998
161.818	-1.26428	-0.96402	-1.69844	-1.77543		-0.91392	-0.9302	-0.85862	-0.71988
165.455	-1.28139	-0.97152	-1.71909	-1.78594		-0.91277	-0.94164	-0.86586	-0.73225
169.091	-1.30601	-0.9737	-1.741	-1.79754		-0.91667	-0.96459	-0.88193	-0.74888
172.727	-1.33562	-0.97198	-1.76294	-1.80917		-0.92506	-0.99707	-0.90535	-0.76904
176.364	-1.36854	-0.96765	-1.7849	-1.82082		-0.93643	-1.03591	-0.93367	-0.79154
180	-1.40313	-0.96202	-1.80686	-1.83248		-0.94931	-1.07793	-0.96443	-0.81521
