# Supplementary material for: Evanescent field trapping and propulsion of Janus particles along optical nanofibers
Source: Nat Commun. 2023 Mar 27;14:1691. doi: 10.1038/s41467-023-37448-2 (PMC10043011; doi:10.1038/s41467-023-37448-2)
Supplement: Supplementary file 7 — Source Data [file 41467_2023_37448_MOESM7_ESM.zip › Source Data/fig5c - alpha0 vs Rf.xlsx]

## Sheet: Sheet1
d = 10 nm														d = 20 nm
	simulated			measured											simulated			measured
Rf (um)	alpha0 (deg)				alpha0 (deg)									Rf (um)	alpha0 (deg)				alpha0 (deg)
0.3	19.3541			Rf (um)	particle #1	particle #2	particle #3	particle #4	particle #5	mean (deg)	std(deg)			0.3	25.4417			Rf (um)	particle #1	particle #2	particle #3	particle #4	particle #5	mean (deg)	std(deg)
0.35	27.4878			0.34	28.06	24.81	28.19	24.3	21.5	25.372	2.51491			0.35	28.5369			0.295	26.71	28.4	28.83	27.27		27.8025	0.849982
0.4	25.3393			0.35	28.95	26.44	25.02	26.12	27.52	26.81	1.33423			0.4	31.7868			0.35	30.96	25.07	27.6	28.14	28.85	28.124	1.9064
0.45	28.5621			0.41	28.92	31.53	30.41	27.21		29.5175	1.62237			0.45	33.7987			0.365	28.61	28.38	31.44	33.49		30.48	2.11475
				0.435	24.51	22.14	27.36	32.01		26.505	3.67659							0.39	30.42	27.66	33.96	31.67	31.22	30.986	2.03715
Interpolation (cubic spline)														Interpolation (cubic spline)				0.45	30.43	34.29	28.64			31.12	2.35764
Rf (um)	alpha0 (deg)													Rf (um)	alpha0 (deg)
0.3	19.3541													0.3	25.4417
0.30152	19.6944													0.30152	25.5318
0.30303	20.0342													0.30303	25.6218
0.30455	20.373													0.30455	25.7119
0.30606	20.7102													0.30606	25.8021
0.30758	21.0453													0.30758	25.8924
0.30909	21.3779													0.30909	25.9827
0.31061	21.7074													0.31061	26.0732
0.31212	22.0332													0.31212	26.1638
0.31364	22.3549													0.31364	26.2546
0.31515	22.672													0.31515	26.3456
0.31667	22.9838													0.31667	26.4367
0.31818	23.29													0.31818	26.5282
0.3197	23.59													0.3197	26.6198
0.32121	23.8832													0.32121	26.7117
0.32273	24.1692													0.32273	26.804
0.32424	24.4474													0.32424	26.8965
0.32576	24.7173													0.32576	26.9893
0.32727	24.9785													0.32727	27.0826
0.32879	25.2303													0.32879	27.1761
0.3303	25.4723													0.3303	27.2701
0.33182	25.7039													0.33182	27.3645
0.33333	25.9247													0.33333	27.4593
0.33485	26.1341													0.33485	27.5546
0.33636	26.3316													0.33636	27.6503
0.33788	26.5166													0.33788	27.7466
0.33939	26.6887													0.33939	27.8433
0.34091	26.8474													0.34091	27.9406
0.34242	26.9921													0.34242	28.0385
0.34394	27.1223													0.34394	28.1369
0.34545	27.2375													0.34545	28.236
0.34697	27.3371													0.34697	28.3356
0.34848	27.4208													0.34848	28.4359
0.35	27.4878													0.35	28.5369
0.35152	27.538													0.35152	28.6385
0.35303	27.572													0.35303	28.7407
0.35455	27.5907													0.35455	28.8435
0.35606	27.5948													0.35606	28.9467
0.35758	27.5854													0.35758	29.0503
0.35909	27.5633													0.35909	29.1542
0.36061	27.5293													0.36061	29.2582
0.36212	27.4843													0.36212	29.3625
0.36364	27.4293													0.36364	29.4668
0.36515	27.365													0.36515	29.571
0.36667	27.2923													0.36667	29.6752
0.36818	27.2121													0.36818	29.7792
0.3697	27.1253													0.3697	29.883
0.37121	27.0327													0.37121	29.9864
0.37273	26.9353													0.37273	30.0895
0.37424	26.8338													0.37424	30.192
0.37576	26.7292													0.37576	30.294
0.37727	26.6223													0.37727	30.3954
0.37879	26.5141													0.37879	30.496
0.3803	26.4053													0.3803	30.5959
0.38182	26.2968													0.38182	30.6949
0.38333	26.1896													0.38333	30.7929
0.38485	26.0844													0.38485	30.8899
0.38636	25.9822													0.38636	30.9858
0.38788	25.8839													0.38788	31.0806
0.38939	25.7902													0.38939	31.1741
0.39091	25.7021													0.39091	31.2662
0.39242	25.6204													0.39242	31.357
0.39394	25.5461													0.39394	31.4462
0.39545	25.4799													0.39545	31.5339
0.39697	25.4228													0.39697	31.62
0.39848	25.3756													0.39848	31.7043
0.4	25.3393													0.4	31.7868
0.40152	25.3143													0.40152	31.8675
0.40303	25.3007													0.40303	31.9463
0.40455	25.2981													0.40455	32.0234
0.40606	25.3061													0.40606	32.0988
0.40758	25.3243													0.40758	32.1725
0.40909	25.3524													0.40909	32.2447
0.41061	25.3901													0.41061	32.3153
0.41212	25.4369													0.41212	32.3844
0.41364	25.4926													0.41364	32.4521
0.41515	25.5568													0.41515	32.5185
0.41667	25.6291													0.41667	32.5835
0.41818	25.7092													0.41818	32.6473
0.4197	25.7968													0.4197	32.7099
0.42121	25.8914													0.42121	32.7714
0.42273	25.9927													0.42273	32.8317
0.42424	26.1004													0.42424	32.8911
0.42576	26.2141													0.42576	32.9495
0.42727	26.3334													0.42727	33.007
0.42879	26.458													0.42879	33.0636
0.4303	26.5877													0.4303	33.1194
0.43182	26.7218													0.43182	33.1745
0.43333	26.8603													0.43333	33.2289
0.43485	27.0026													0.43485	33.2827
0.43636	27.1485													0.43636	33.3359
0.43788	27.2975													0.43788	33.3886
0.43939	27.4494													0.43939	33.4409
0.44091	27.6038													0.44091	33.4927
0.44242	27.7602													0.44242	33.5442
0.44394	27.9185													0.44394	33.5955
0.44545	28.0781													0.44545	33.6465
0.44697	28.2389													0.44697	33.6973
0.44848	28.4003													0.44848	33.748
0.45	28.5621													0.45	33.7987
