# Supplementary material for: Evanescent field trapping and propulsion of Janus particles along optical nanofibers
Source: Nat Commun. 2023 Mar 27;14:1691. doi: 10.1038/s41467-023-37448-2 (PMC10043011; doi:10.1038/s41467-023-37448-2)
Supplement: Supplementary file 7 — Source Data [file 41467_2023_37448_MOESM7_ESM.zip › Source Data/fig5de - measured speed and enhancement vs Rf.xlsx]

## Sheet: Sheet1
d = 10nm	Janus			silica
Rf (um)	Vz (mm/s/mW)	std		Vz (mm/s/mW)	std		Enhancement	std
0.3				0.962296	0.0416192
0.34	0.957625	0.0846884		0.673676	0.0230071		1.42149	0.134759
0.35	1.03386	0.0132642		0.658654	0.0442678		1.56966	0.107401
0.41	0.585354	0.07913		0.424379	0.00868883		1.37932	0.188587
0.435	0.566749	0.0411859		0.434931	0.0122393		1.30308	0.101547
d = 20nm	Janus			silica
Rf (um)	Vz (mm/s/mW)	std		Vz (mm/s/mW)	std		Enhancement	std
0.295	2.13627	0.109388		0.832925	0.012335		2.56478	0.136713
0.35	1.2074	0.138141		0.59232	0.00928366		2.03843	0.235398
0.365	1.02968	0.0233911		0.576073	0.0230139		1.78741	0.0821436
0.365	1.2181	0.0200431		0.624614	0.0160111		1.95016	0.0594024
0.39	0.801457	0.0377657		0.536402	0.0142675		1.49414	0.0808477
0.45	0.460761	0.0157984		0.35591	0.0076645		1.2946	0.0524175
