# Supplementary material for: Evanescent field trapping and propulsion of Janus particles along optical nanofibers
Source: Nat Commun. 2023 Mar 27;14:1691. doi: 10.1038/s41467-023-37448-2 (PMC10043011; doi:10.1038/s41467-023-37448-2)
Supplement: Supplementary file 7 — Source Data [file 41467_2023_37448_MOESM7_ESM.zip › Source Data/fig5de - simulated speed and enhancement vs Rf.xlsx]

## Sheet: Sheet1
JP, d = 10 nm	drag =	0.102668	factor		silica				JP, d = 20 nm			factor
			2.8									3.6
Rf (um)	Fz (pN)	Vz/P (um/s/mW)	scaled Vz (um/s/mW)		Fz (pN)	Vz (um/s/mW)	Enhancement		Rf (um)	Fz (pN)	Vz/P (um/s/mW)	scaled Vz (um/s/mW)	Enhancement
0.3	0.35609	3.46836	1.2387		0.06083	0.592492	2.09066		0.3	0.55636	5.41902	1.50528	2.5406
0.35	0.29831	2.90558	1.03771		0.05967	0.581194	1.78547		0.35	0.42335	4.12348	1.14541	1.97079
0.4	0.18351	1.78741	0.638361		0.05403	0.526259	1.21302		0.4	0.31647	3.08246	0.856239	1.62703
0.45	0.09873	0.961643	0.343444		0.03364	0.327658	1.04818		0.45	0.24161	2.35331	0.653698	1.99506
Interpolation (B-spline)									Interpolation (B-spline)
Rf (um)			scaled Vz (um/s/mW)			Vz (um/s/mW)	Enhancement		Rf (um)			scaled Vz (um/s/mW)	Enhancement
0.3			1.2387			0.59249	2.09067		0.3			1.50528	2.5406
0.30152			1.23442			0.59221	2.08443		0.30152			1.49398	2.52272
0.30303			1.23013			0.59193	2.07817		0.30303			1.48268	2.50482
0.30455			1.22583			0.59165	2.07188		0.30455			1.47139	2.48693
0.30606			1.22149			0.59137	2.06553		0.30606			1.4601	2.46901
0.30758			1.21711			0.59108	2.05913		0.30758			1.44882	2.45114
0.30909			1.21268			0.5908	2.05261		0.30909			1.43755	2.43323
0.31061			1.20819			0.59051	2.04601		0.31061			1.4263	2.41537
0.31212			1.20363			0.59022	2.03929		0.31212			1.41506	2.39751
0.31364			1.19899			0.58993	2.03243		0.31364			1.40384	2.37967
0.31515			1.19427			0.58963	2.02546		0.31515			1.39263	2.36187
0.31667			1.18944			0.58933	2.01829		0.31667			1.38145	2.3441
0.31818			1.1845			0.58903	2.01093		0.31818			1.37029	2.32635
0.3197			1.17944			0.58872	2.0034		0.3197			1.35916	2.30867
0.32121			1.17425			0.58841	1.99563		0.32121			1.34806	2.29102
0.32273			1.16893			0.5881	1.98764		0.32273			1.33699	2.27341
0.32424			1.16345			0.58777	1.97943		0.32424			1.32595	2.2559
0.32576			1.15781			0.58745	1.97091		0.32576			1.31495	2.2384
0.32727			1.152			0.58711	1.96215		0.32727			1.30398	2.22101
0.32879			1.14602			0.58678	1.95307		0.32879			1.29305	2.20364
0.3303			1.13984			0.58643	1.94369		0.3303			1.28217	2.1864
0.33182			1.13346			0.58608	1.93397		0.33182			1.27132	2.16919
0.33333			1.12687			0.58572	1.92391		0.33333			1.26053	2.1521
0.33485			1.12007			0.58535	1.9135		0.33485			1.24978	2.1351
0.33636			1.11303			0.58498	1.90268		0.33636			1.23908	2.11816
0.33788			1.10575			0.58459	1.8915		0.33788			1.22843	2.10135
0.33939			1.09823			0.5842	1.87989		0.33939			1.21784	2.08463
0.34091			1.09044			0.5838	1.86783		0.34091			1.20731	2.06802
0.34242			1.08238			0.58339	1.85533		0.34242			1.19683	2.05151
0.34394			1.07405			0.58297	1.84238		0.34394			1.18642	2.03513
0.34545			1.06542			0.58254	1.82892		0.34545			1.17606	2.01885
0.34697			1.0565			0.5821	1.81498		0.34697			1.16578	2.00271
0.34848			1.04726			0.58165	1.8005		0.34848			1.15556	1.98669
0.35			1.03771			0.58119	1.78549		0.35			1.14541	1.9708
0.35152			1.02783			0.58072	1.76992		0.35152			1.13534	1.95506
0.35303			1.01763			0.58023	1.75384		0.35303			1.12533	1.93946
0.35455			1.00714			0.57971	1.73732		0.35455			1.1154	1.92407
0.35606			0.99637			0.57917	1.72034		0.35606			1.10555	1.90885
0.35758			0.98534			0.5786	1.70297		0.35758			1.09577	1.89383
0.35909			0.97407			0.57798	1.6853		0.35909			1.08607	1.87908
0.36061			0.96256			0.57732	1.66729		0.36061			1.07644	1.86455
0.36212			0.95084			0.57662	1.64899		0.36212			1.06689	1.85025
0.36364			0.93893			0.57585	1.63051		0.36364			1.05742	1.83628
0.36515			0.92684			0.57502	1.61184		0.36515			1.04804	1.82261
0.36667			0.91459			0.57413	1.593		0.36667			1.03873	1.80922
0.36818			0.9022			0.57317	1.57405		0.36818			1.0295	1.79615
0.3697			0.88967			0.57212	1.55504		0.3697			1.02036	1.78347
0.37121			0.87704			0.57099	1.536		0.37121			1.0113	1.77113
0.37273			0.86431			0.56978	1.51692		0.37273			1.00233	1.75915
0.37424			0.8515			0.56847	1.49788		0.37424			0.99344	1.74757
0.37576			0.83864			0.56705	1.47895		0.37576			0.98463	1.73641
0.37727			0.82573			0.56554	1.46007		0.37727			0.97592	1.72564
0.37879			0.8128			0.56391	1.44136		0.37879			0.96729	1.71533
0.3803			0.79985			0.56216	1.42282		0.3803			0.95875	1.70548
0.38182			0.78691			0.56029	1.40447		0.38182			0.9503	1.69609
0.38333			0.774			0.55829	1.38638		0.38333			0.94194	1.68719
0.38485			0.76113			0.55616	1.36855		0.38485			0.93368	1.6788
0.38636			0.74831			0.55389	1.35101		0.38636			0.9255	1.67091
0.38788			0.73557			0.55147	1.33384		0.38788			0.91742	1.66359
0.38939			0.72292			0.54891	1.31701		0.38939			0.90943	1.65679
0.39091			0.71038			0.54618	1.30063		0.39091			0.90154	1.65063
0.39242			0.69797			0.5433	1.28469		0.39242			0.89375	1.64504
0.39394			0.6857			0.54025	1.26923		0.39394			0.88605	1.64007
0.39545			0.67358			0.53702	1.25429		0.39545			0.87845	1.63579
0.39697			0.66164			0.53362	1.23991		0.39697			0.87094	1.63214
0.39848			0.6499			0.53004	1.22613		0.39848			0.86354	1.6292
0.4			0.63836			0.52626	1.21301		0.4			0.85624	1.62703
0.40152			0.62705			0.52229	1.20058		0.40152			0.84904	1.62561
0.40303			0.61595			0.51813	1.18879		0.40303			0.84193	1.62494
0.40455			0.60507			0.51379	1.17766		0.40455			0.83492	1.62502
0.40606			0.59439			0.50927	1.16714		0.40606			0.82801	1.62588
0.40758			0.58392			0.50458	1.15724		0.40758			0.82118	1.62745
0.40909			0.57363			0.49973	1.14788		0.40909			0.81444	1.62976
0.41061			0.56353			0.49471	1.13911		0.41061			0.80778	1.63284
0.41212			0.55361			0.48954	1.13088		0.41212			0.8012	1.63664
0.41364			0.54386			0.48423	1.12314		0.41364			0.7947	1.64116
0.41515			0.53427			0.47877	1.11592		0.41515			0.78827	1.64645
0.41667			0.52484			0.47317	1.1092		0.41667			0.78191	1.65249
0.41818			0.51557			0.46745	1.10294		0.41818			0.77562	1.65926
0.4197			0.50643			0.4616	1.09712		0.4197			0.7694	1.66681
0.42121			0.49744			0.45563	1.09176		0.42121			0.76323	1.67511
0.42273			0.48857			0.44955	1.0868		0.42273			0.75713	1.6842
0.42424			0.47983			0.44337	1.08223		0.42424			0.75108	1.69403
0.42576			0.4712			0.43708	1.07806		0.42576			0.74508	1.70468
0.42727			0.46269			0.4307	1.07427		0.42727			0.73913	1.71611
0.42879			0.45427			0.42423	1.07081		0.42879			0.73323	1.72838
0.4303			0.44595			0.41768	1.06768		0.4303			0.72737	1.74145
0.43182			0.43773			0.41105	1.06491		0.43182			0.72155	1.75538
0.43333			0.42958			0.40435	1.0624		0.43333			0.71576	1.77015
0.43485			0.42151			0.39758	1.06019		0.43485			0.71001	1.78583
0.43636			0.41351			0.39076	1.05822		0.43636			0.70429	1.80236
0.43788			0.40557			0.38388	1.0565		0.43788			0.6986	1.81984
0.43939			0.39768			0.37696	1.05497		0.43939			0.69294	1.83823
0.44091			0.38984			0.36999	1.05365		0.44091			0.68729	1.85759
0.44242			0.38205			0.36299	1.05251		0.44242			0.68166	1.8779
0.44394			0.37429			0.35596	1.05149		0.44394			0.67605	1.89923
0.44545			0.36655			0.34891	1.05056		0.44545			0.67045	1.92156
0.44697			0.35884			0.34183	1.04976		0.44697			0.66486	1.945
0.44848			0.35114			0.33475	1.04896		0.44848			0.65928	1.96947
0.45			0.34344			0.32766	1.04816		0.45			0.6537	1.99506
