# Supplementary material for: Evanescent field trapping and propulsion of Janus particles along optical nanofibers
Source: Nat Commun. 2023 Mar 27;14:1691. doi: 10.1038/s41467-023-37448-2 (PMC10043011; doi:10.1038/s41467-023-37448-2)
Supplement: Supplementary file 7 — Source Data [file 41467_2023_37448_MOESM7_ESM.zip › Source Data/fig6a d = 10nm V pol.xlsx]

## Sheet: Sheet1
d=10nm, Rf = 0.34um, power 70mW, V pol								Average speed (um/s)			Z Enhancement			x std (um)			X Enhancement
Janus			silica				Particle #	Janus	silica		<Xi_Z>	std(Xi_Z)		Janus	silica
z (um)	x~ (um)		z (um)	x~ (um)			1	73.8137	44.9683		1.5128	0.1219		0.277039	0.142473		0.264472
0.0435	-0.0006		0.4399	0.0013			2	59.413	45.683
0.3364	0.0016		0.6693	0.0001			3	68.4894	42.3257
0.8559	0.0049		0.8835	-0.0018			4	63.9491
0.8654	0.0016		1.496	0.0243			5	70.637
0.9453	0.0037		2.1672	-0.0766			6	67.7608
1.4196	0.0093		2.4368	-0.0429			7	65.3305
2.2509	-0.0007		2.4664	0.0353
2.2943	0.1107		3.1533	-0.0679
3.3501	0.1392		3.3664	0.0035
3.3772	-0.1741		4.0769	0.0829
3.4209	0.1366		4.1198	0.1046
3.7571	-0.0525		4.8865	-0.0068
4.279	-0.0014		5.1143	0.0398
4.3754	0.2134		5.6408	-0.0399
5.0469	-0.0001		6.076	0.1105
5.0946	-0.3093		6.4074	-0.0345
5.7493	0.0999		6.6364	-0.0293
5.8261	0.4388		7.2244	0.0706
5.9427	-0.1208		7.6082	0.047
6.4196	0.0908		8.0701	0.0053
6.7769	0.1041		8.631	0.1941
7.2311	0.0728		8.7186	0.0513
8.1294	0.0647		8.9937	0.0468
8.1613	0.5459		9.7327	0.2379
8.2506	-0.342		9.825	-0.0578
8.6893	0.0808		9.9863	-0.0702
8.7215	-0.0066		10.9251	-0.1526
9.0008	0.3208		10.9335	0.2414
9.2864	0.0237		11.5712	-0.0053
10.5372	0.501		12.328	-0.0733
10.5857	0.1089		12.4626	0.2869
10.8411	-0.4804		12.5037	-0.1308
10.8411	0.071		13.3273	-0.0482
10.9453	-0.0862		13.3399	-0.1105
11.6856	0.4616		14.0509	0.2504
12.2035	0.0335		14.2882	-0.0423
12.8732	0.269		14.7257	-0.0093
13.0222	0.0792		15.1662	0.2467
13.4442	-0.3165		15.6442	0.0647
13.5496	0.2797		16.259	0.0883
13.7968	0.5515		16.6937	0.3973
14.0481	-0.1515		17.1221	0.1289
14.5358	-0.0427		17.152	0.1035
15.3795	0.0406		17.7789	0.3114
15.3935	-0.4435		18.131	0.1801
15.9438	0.1168		18.1849	0.1008
16.0414	0.5964		18.7816	0.2334
16.2492	-0.0811		19.0599	0.1941
16.4588	0.3596		19.616	0.124
16.7022	0.1522		19.8931	0.2674
17.848	-0.321		20.5439	0.0466
17.9779	-0.0659		20.6067	0.1062
17.9812	0.147		21.4333	0.1322
18.3142	0.399		21.6374	0.0266
18.4548	0.023		21.9434	0.1315
18.4887	0.25		22.8207	0.1444
18.7847	0.3468		23.036	0.0637
20.1356	0.3119		23.0924	-0.0614
20.1419	-0.317		23.7782	0.0581
20.3633	-0.1685		23.9573	0.1154
20.5499	0.082		24.0331	-0.0939
20.7137	0.2728		24.9718	0.0191
21.1863	0.3625		25.3397	0.1927
22.3659	0.405		25.3474	0.0985
22.4817	0.3394		26.3588	0.2953
22.7234	-0.0287		26.448	-0.1066
22.7745	-0.3279		26.4609	0.1017
22.8489	-0.2609		27.2573	0.2571
22.9451	0.3283		27.381	-0.0651
23.1971	0.3618		27.4906	-0.0248
24.5115	-0.257		28.1244	-0.0681
24.5115	0.5299		28.4707	-0.1066
24.9126	-0.0399		28.487	0.2911
25.3243	0.2594		29.4117	0.1609
25.3444	-0.3109		29.5949	-0.0649
25.5469	0.2144		30.1538	-0.0723
26.0893	0.3269		30.5083	0.2871
26.828	0.2772		30.5092	-0.0648
27.3574	0.0282		31.6065	-0.2528
27.6944	0.1261		31.8178	0.1521
27.8367	-0.2285		31.897	-0.214
27.8508	-0.0451		32.6068	0.2004
28.0215	0.6421		32.6593	-0.1987
28.1031	0.1754		32.8246	-0.2493
29.2104	0.2059		33.5635	0.1923
29.6694	-0.0468		33.6559	-0.1531
30.0535	0.5662		34.1142	-0.2176
30.2383	0.03		35.1247	-0.3332
30.423	0.0322		35.1829	-0.0858
30.8649	-0.4076		35.3845	0.2304
31.12	0.1577		36.0526	-0.3177
31.414	0.1205		36.0607	0.015
32.1651	0.6296		36.4207	0.2845
32.2254	-0.1223		36.9996	-0.1756
32.4796	0.0321		37.1071	0.0143
32.7817	0.0004		38.066	0.2612
33.1472	-0.4182		38.3666	-0.144
33.3878	-0.0065		38.5287	-0.0149
33.7249	0.1618		38.9833	0.2322
34.2132	0.4541		39.3563	0.121
34.2309	-0.0579		39.386	-0.1478
34.6897	0.0731		39.93	0.1623
34.8936	-0.0677		40.688	-0.1323
35.68	-0.3855		40.9432	-0.0636
36.0624	0.2112		41.2865	0.2656
36.2191	0.3814		41.8786	0.105
36.4377	-0.2784		42.2985	-0.1945
36.9568	-0.1218		42.3126	0.2636
36.9898	-0.0261		42.8889	-0.0634
37.0075	0.0242		43.2852	0.2616
38.1398	-0.4058		43.3545	-0.2187
38.2914	0.2894		44.2908	-0.1299
38.3447	0.5208		44.3808	0.1708
38.6005	-0.2043		44.4736	0.0917
39.3951	-0.109		45.329	0.0952
39.4349	-0.1311		45.3866	-0.1231
39.7756	-0.1829		45.5575	0.1386
40.4995	-0.3253		46.2235	-0.0102
40.5	0.4578		46.3923	0.1597
40.5195	0.2736		46.7703	-0.1042
41.511	-0.2976		47.7681	0.017
41.6584	-0.0116		47.7717	-0.0211
41.9059	-0.0363		47.7824	0.0964
41.969	0.0071		48.7497	0.0787
42.7503	-0.0909		48.7701	0.054
43.0831	0.383		48.779	-0.0182
43.6402	0.0232		50.0539	0.1174
43.6437	-0.2842		50.2118	-0.0477
43.7272	0.285		50.5892	0.0578
44.9262	0.102		50.9807	0.2155
45.2018	-0.2815		51.2422	-0.1022
45.2639	0.304		51.4828	0.1223
45.3866	-0.0062		51.8523	0.0741
46.0698	0.4672		52.1353	-0.039
46.3913	0.0353		52.56	0.132
46.5462	-0.1222		52.8141	0.0944
47.3523	0.2152		53.4813	-0.0173
47.6034	-0.256		53.8774	0.1272
47.9533	0.0932		54.2538	0.0661
48.2055	-0.1782		54.5278	0.0609
48.2869	0.3807		54.8358	0.2289
48.8477	-0.1103		55.3623	0.117
48.8873	0.1668		55.531	0.0617
50.061	0.1222		56.2859	0.0629
50.0915	-0.1871		56.3843	0.1884
50.2222	-0.3333		57.0354	-0.0797
50.3086	-0.0077		57.8044	0.0395
50.7252	0.4518		57.8219	0.0755
51.5598	0.2367		57.9485	-0.137
51.8884	0.0593		58.7727	0.0308
52.1499	0.0642		58.8722	0.1124
52.4065	0.1366		58.9543	-0.074
53.0531	-0.0995		59.7002	0.1322
53.055	0.5722		60.1246	-0.0207
53.1486	-0.3539		60.3476	-0.0937
53.6996	0.1322		60.7221	0.1165
54.1331	0.1632		60.9366	-0.0408
54.3729	0.1006		61.7206	-0.0543
54.6233	0.1594		61.9299	-0.0612
55.2648	-0.4049		62.1719	0.1429
55.3623	0.5119		62.5669	-0.0353
55.425	0.0006		63.2272	0.021
56.2542	0.2673		63.2289	0.2085
56.4707	0.0925		64.0645	-0.1073
57.3494	0.0734		64.1483	0.2308
57.586	0.0924		64.2295	0.0314
57.711	-0.1165		64.99	0.0553
58.1702	0.6002		65.517	0.2322
58.2312	-0.3154		65.6531	0.1103
58.4961	0.075		66.4464	0.0308
58.9262	0.3341		66.5054	0.1384
59.6181	0.1604		66.5188	0.0407
59.7307	0.251		67.37	0.1241
60.0782	-0.0244		67.4624	0.0222
60.1552	-0.258		67.5669	0.2211
60.4485	0.5438		68.2062	0.1003
60.9945	0.0297		68.5107	0.1651
61.5611	0.3172		68.9044	0.1089
61.828	-0.1893		69.6807	0.1515
62.1975	0.1067		69.7156	-0.0428
62.8182	0.5209		69.8991	0.088
62.8563	-0.1101		70.7273	0.1218
63.0125	0.157		70.739	0.0029
63.0305	-0.1298		70.803	-0.0602
63.7765	0.1984		71.6189	0.0433
64.5166	-0.242		71.7539	0.0203
64.599	0.1441		72.1193	0.1054
64.8638	0.234		73.0229	0.0127
65.1532	0.5172		73.0968	0.1247
65.338	-0.1197		73.2244	-0.0618
65.338	-0.0774		73.9774	-0.0621
66.5776	-0.179		74.4625	0.0721
66.6311	0.1161		74.6671	-0.0779
66.8511	0.0226		75.3478	0.1089
66.9441	0.2585		75.3677	-0.0717
67.641	-0.1807		75.6108	-0.1721
67.8491	0.4786		76.2653	-0.0764
68.4257	-0.2568		76.32	-0.0744
68.7001	-0.0917		77.0018	-0.0896
69.1111	0.1917		77.7152	0.1253
69.125	0.033		77.836	-0.1186
69.2193	-0.0904		77.9291	-0.1403
69.9382	0.3628		78.5616	-0.1467
69.9563	-0.2084		78.6389	-0.1163
70.9697	-0.1264		79.1703	-0.1438
71.2957	-0.1542		79.5078	-0.2164
71.3706	0.1674		79.7772	-0.0728
71.8528	0.1967		80.2011	-0.1331
71.9711	-0.2026		80.6688	-0.0892
72.0927	-0.0769		81.0528	-0.0181
72.2766	0.3727		81.1352	-0.0931
73.4216	-0.0691		81.9641	-0.1066
73.651	0.2262		82.2218	-0.127
73.6769	0.0472		82.4343	-0.1269
74.0205	-0.157		83.2573	-0.181
74.1129	0.1602		83.442	-0.1877
74.4074	0.2748		83.6179	-0.0126
74.4251	0.2031		84.3657	-0.2004
75.6329	-0.084		84.5263	-0.0346
75.9993	0.2412		84.8748	-0.2131
76.3508	0.0698		85.3871	0.0283
76.3828	-0.2469		85.6588	-0.1547
76.4501	-0.0275		86.213	-0.2904
76.674	0.2513		86.483	-0.0047
76.9361	0.3438		86.6778	-0.0585
78.1696	-0.2853		87.0581	-0.1163
78.2694	0.1904		87.5153	0.0258
78.5693	-0.1283		87.5965	0.0279
78.6664	0.3555		88.0076	-0.012
79.1324	-0.2481		88.781	0.0451
79.4539	-0.1078		88.9477	-0.0218
79.9462	0.2673		89.4617	-0.1005
80.4927	0.0736		89.723	0.0115
80.5936	-0.169		89.8167	-0.1277
80.671	0.197		90.2772	0.059
80.8557	-0.3392		90.5637	-0.0025
81.7151	-0.3113		90.7431	-0.2427
81.8663	-0.1221		91.3157	0.1162
82.402	0.2737		91.5735	0.071
82.5585	-0.3532		92.0228	-0.1597
82.6253	0.3552		92.9789	0.1821
82.8003	0.2578		93.0456	-0.18
82.81	-0.2751		93.0589	-0.0673
83.8179	-0.29		93.821	-0.0362
84.6543	-0.3742		93.8795	-0.2116
84.8014	0.3894		93.9162	0.1639
84.8312	0.3868		94.9088	-0.1377
84.9705	-0.2247		95.3672	0.0755
85.0155	0.1747		95.4107	-0.1889
85.0246	-0.4494		96.2571	0.0947
86.6702	-0.4691		96.2895	-0.2119
86.6761	-0.3524		96.3735	-0.0648
86.8976	0.4542		97.2092	0.2292
87.0121	0.4495		97.7651	-0.1223
87.1367	0.1589		97.7836	-0.0572
87.3436	-0.2685		98.5903	0.2044
87.5062	-0.1237		98.5903	-0.0571
88.6146	-0.4334		98.6782	-0.2428
89.1688	0.2716		99.2846	0.2586
89.1688	0.3605		99.388	-0.2418
89.2288	-0.1755		99.7041	-0.1502
89.4432	0.174		100.221	0.082
89.4899	-0.2607		100.877	-0.2548
90.6893	-0.3415		101.076	-0.2359
90.753	-0.1236		101.456	-0.0352
90.9416	-0.3145		101.751	-0.2062
91.3088	0.5131		101.939	-0.0563
91.3856	0.1849		102.285	0.0255
91.6797	0.0146		102.652	-0.0916
92.1703	-0.307		102.912	-0.0122
92.7186	-0.2374		103.24	0.0646
93.1587	-0.1366		103.846	-0.0714
93.4982	0.4798		104.132	0.0585
93.7179	0.2721		104.681	0.1699
93.777	-0.4013		104.819	0.0052
93.9648	0.1041		105.161	0.0404
94.4271	-0.6306		105.514	0.3226
95.1939	-0.1713		106.082	0.1205
95.265	0.4283		106.126	-0.0563
95.6513	-0.2892		106.974	-0.0018
96.2614	-0.1106		107.046	0.1432
96.3027	0.1386		107.06	0.3134
96.9277	-0.2786		107.724	-0.0524
97.1337	-0.4245		107.937	0.3698
97.5558	0.2829		108.456	0.199
97.762	-0.093		108.94	0.2762
97.9189	0.438		109.49	0.0799
98.4055	0.0875		109.623	-0.0337
98.5903	-0.0326		110.307	0.0661
99.031	-0.1014		110.689	0.0762
99.8085	-0.3255		110.883	0.2273
99.8834	0.3333		111.707	0.0973
99.8834	-0.0852		111.856	0.2263
100.068	0.3557		112.076	0.1291
100.622	0.0916		112.63	0.0893
101.361	-0.0876		112.74	0.1274
101.824	-0.1091		112.815	0.207
101.984	0.0081		113.554	0.0774
102.008	0.1793		113.739	0.2217
102.285	0.1624		114.108	0.0695
102.285	-0.1245		114.55	0.0803
102.753	0.2803		114.847	-0.0654
103.209	-0.0865		115.117	0.1544
103.763	0.109		115.771	0.1788
104.022	-0.1413		115.808	-0.0647
104.132	0.0579		115.955	0.0733
104.502	-0.0171		116.694	0.1023
104.606	0.1757		116.879	0.0991
104.965	0.1023		117.152	0.1147
105.038	-0.2302		117.987	0.0523
105.737	-0.1732		118.044	0.0092
105.795	0.0763		118.169	0.013
106.853	-0.1072		118.883	0.0569
107.152	0.1586		118.997	0.0294
107.208	-0.0354		119.579	0.102
107.281	0.0806		120.316	0.2263
107.804	-0.0492		120.389	0.1897
107.931	0.0899		120.409	-0.1305
107.948	0.1497		121.246	0.2057
109.277	0.0976		121.347	-0.121
109.49	0.1746		121.414	0.0079
109.599	0.0418		122.052	0.1303
109.605	-0.1386		122.402	0.0368
109.761	0.2146		122.88	0.0138
109.788	-0.2051		123.345	-0.0543
110.598	0.2102		123.714	-0.1662
110.965	0.0824		123.795	-0.0515
111.612	0.1594		124.269	-0.0542
111.629	-0.3388		124.713	0.0038
111.725	-0.1357		124.833	-0.2084
112.63	0.0502		125.192	-0.065
112.73	-0.0054		125.559	-0.0573
112.993	0.0494		126.192	-0.2245
113.216	0.3757		126.535	-0.0571
113.465	-0.4021		126.855	-0.0819
113.844	-0.0648		126.988	-0.264
114.478	-0.2584		127.417	-0.005
114.95	0.0623		127.834	-0.2501
115.256	0.4524		127.879	0.0959
115.52	0.0639		128.806	-0.0476
115.532	-0.4211		128.841	-0.0537
116.052	0.0422		129.256	-0.357
116.138	-0.2983		129.808	0.0666
116.236	-0.1588		130.18	-0.3176
117.1	0.1847		130.18	-0.1405
117.533	-0.5964		130.979	-0.2755
117.964	0.4579		131.039	-0.0734
118.172	-0.2529		131.206	-0.0934
118.262	0.0687		132.304	0.1314
118.355	0.0007		132.309	-0.2407
118.645	-0.209		132.562	-0.1785
118.826	0.2642		133.254	0.1067
119.465	-0.6175		133.321	-0.1732
120.465	-0.094		133.416	-0.1669
120.486	0.0318		134.157	0.0881
120.574	0.503		134.244	-0.1317
120.574	0.2724		134.325	-0.2205
120.681	-0.1338
121.489	-0.782
121.867	-0.3874
122.521	-0.1218
122.759	-0.2262
122.901	0.2423
123.441	-0.8577
123.458	0.3286
123.529	-0.0408
124.037	-0.4591
124.382	-0.1096
124.8	0.2965
125.007	-0.1331
125.258	-0.7247
125.597	0.2416
125.85	-0.0201
126.327	0.103
126.485	-0.622
126.587	0.2124
127.409	-0.2281
127.963	-0.7269
128.244	0.2947
128.418	0.129
128.897	-0.4884
128.966	0.4967
129.08	0.0531
129.441	-0.1891
129.909	-0.596
130.098	0.2125
130.711	0.4511
131.288	-0.2566
131.575	0.0365
131.778	-0.0119
131.843	-0.2
131.927	-0.6429
131.972	0.2621
132.349	0.4382
133.321	-0.6557
133.875	-0.2391
133.875	-0.2401
133.875	-0.0699
133.875	0.0327
133.876	0.4452
134.159	0.5073
