# Supplementary material for: Evanescent field trapping and propulsion of Janus particles along optical nanofibers
Source: Nat Commun. 2023 Mar 27;14:1691. doi: 10.1038/s41467-023-37448-2 (PMC10043011; doi:10.1038/s41467-023-37448-2)
Supplement: Supplementary file 7 — Source Data [file 41467_2023_37448_MOESM7_ESM.zip › Source Data/fig6b d = 20nm V pol.xlsx]

## Sheet: Sheet1
d=20nm, Rf = 0.35um, power 70mW, V pol								Average speed (um/s)			Z Enhancement			x std (um)			X Enhancement
Janus			silica				Particle #	Janus	silica		<Xi_Z>	std(Xi_Z)		Janus	silica
z (um)	x~ (um)		z (um)	x~ (um)			1	81.632	44.2941		1.878	0.2962		0.15233	0.144311		0.897487
0.1837	0.0001		0.0089	0			2	87.8955	42.1744
0.1944	-0.0008		0.3471	-0.0004			3	101.988	44.8348
0.6428	-0.0027		0.6807	-0.003			4	88.7989	50.6827
1.2081	0.0005		1.7014	-0.0041			5	68.6481	40.7006
1.6984	-0.0051		1.8766	-0.0059			6	75.9633	46.1741
2.3937	-0.0806		2.4235	0.0033			7
2.7885	-0.0015		2.6149	-0.0001
2.8975	0.1016		2.9536	-0.0211
3.2669	-0.0262		3.2669	0.0729
3.2882	-0.0489		3.895	-0.2629
3.477	-0.0608		4.2864	0.1389
4.8064	-0.0597		4.3853	0.0044
5.1143	-0.0904		4.6565	-0.0804
5.6091	0.2861		5.1803	0.0549
6.0989	-0.0649		5.8532	0.0698
6.3181	0.1154		6.4074	-0.0843
6.6743	0.0636		6.6721	0.0378
7.1464	0.187		6.96	0.0472
7.5858	-0.0918		7.4058	0.0942
8.0929	0.0316		7.5039	0.2055
8.1537	-0.0051		8.1908	0.0562
8.6649	-0.1067		8.5473	-0.0895
8.6823	0.0424		8.9355	0.0662
9.2869	-0.0927		9.4414	0.0851
9.9564	-0.1972		9.4512	0.1009
10.4391	0.1217		9.8087	0.1485
10.7514	-0.0066		10.4548	0.0212
10.9614	-0.0437		11.1028	-0.2082
11.2809	0.1157		11.1815	0.007
11.9495	0.0747		11.7766	-0.079
11.9683	0.0905		11.8633	-0.0003
12.8732	-0.1759		12.1342	0.2088
13.0301	-0.2078		12.6572	-0.1936
13.0465	0.0445		13.3399	-0.1011
13.9776	0.1711		13.7058	-0.3402
14.6097	0.0635		13.7968	0.1844
14.6779	-0.0479		14.2484	-0.0757
14.9016	-0.24		14.3386	0.1766
15.3685	0.2017		14.8144	-0.0322
15.7456	0.2326		16.0263	0.2618
16.1399	-0.2901		16.0618	-0.3558
17.1221	0.0877		16.4618	-0.2489
17.1428	0.0363		16.5345	0.0073
17.4321	0.1978		16.65	0.1324
17.848	-0.0148		17.0146	-0.0381
18.3254	-0.4856		17.9851	0.1647
18.3832	0.2407		18.5125	-0.1672
19.5436	0.1093		18.6633	-0.1857
19.6172	-0.0048		19.1542	-0.0004
19.7084	0.0753		19.2479	0.1553
20.2844	-0.3854		19.2949	-0.0084
20.8964	0.2255		20.4797	0.1919
21.1424	0.1262		21.0015	-0.1877
21.6983	0.0833		21.0092	-0.2514
21.8562	-0.1369		21.4287	0.0985
22.0484	0.028		21.4634	0.0919
23.2128	0.1412		22.1917	0.0549
23.4152	0.1715		22.9734	-0.1141
23.5345	-0.256		23.1321	0.2425
24.2514	-0.1135		23.4954	-0.248
24.3268	-0.0755		23.5719	0.2474
24.9608	0.1356		24.2344	-0.0005
25.2504	0.0208		24.4957	-0.0772
25.4557	-0.2245		24.9077	0.0023
25.4692	-0.0077		25.4176	-0.0496
26.7238	-0.0775		25.779	0.3024
26.8291	-0.1023		26.0094	-0.2446
27.3763	0.0256		26.2734	0.0215
27.3934	0.0522		26.3588	-0.0479
27.397	0.1138		27.184	0.0675
27.562	-0.1122		28.1282	0.1627
28.4991	-0.1033		28.4965	0.1391
29.3146	-0.0256		28.5957	-0.1499
29.6056	-0.1923		28.6661	-0.0684
29.7009	-0.0587		28.7604	-0.0006
30.1334	0.044		29.2127	0.0612
30.1602	0.2974		30.339	0.1283
30.9908	-0.0597		30.5339	0.2156
31.162	-0.0329		30.6292	-0.0537
31.9378	0.3094		30.7925	0.0466
31.9431	0.0225		30.7925	-0.249
32.0856	0.0186		31.2739	0.0547
32.5566	-0.2089		32.5593	0.0569
33.4711	-0.0184		33.0808	-0.232
33.5232	0.001		33.0994	0.182
33.8421	0.1116		33.1269	-0.3303
34.3077	0.0285		33.3214	0.1235
34.4872	0.1856		33.6513	0.0473
34.6221	-0.051		35.0329	0.0592
35.6987	-0.1072		35.1517	0.1152
35.8899	-0.1055		35.4109	0.2524
36.4021	-0.0436		35.4189	-0.1394
36.704	0.1068		35.6514	-0.2317
36.7832	0.0749		35.8673	0.0404
37.6277	0.2608		37.187	0.0201
38.0379	-0.0188		37.5258	-0.1541
38.4157	-0.2073		37.747	0.1123
38.6176	0.2068		37.9895	0.1993
38.6622	-0.1953		38.0849	-0.4132
38.8611	-0.0107		38.2754	0.0212
40.2175	0.3463		39.5366	-0.0417
40.4726	-0.2091		39.6598	-0.1567
40.811	-0.1337		39.8445	-0.0812
40.8814	-0.2317		40.0292	0.1839
41.5983	0.1989		40.5201	-0.0454
41.8134	0.0787		40.6809	-0.225
41.9261	0.349		42.1999	-0.0644
42.8699	-0.2263		42.3188	-0.0709
42.9606	-0.085		42.4308	-0.1099
43.311	-0.2093		42.5001	0.0991
43.8074	-0.1052		42.8633	0.0751
44.2935	0.2456		43.1577	-0.2216
44.3799	0.4011		44.3573	0.0222
45.0979	-0.1875		44.3728	-0.1789
45.5522	-0.1126		44.7492	0.1477
45.586	-0.1465		44.7523	0.0914
45.673	-0.0053		45.3185	-0.2187
46.1255	0.1069		45.415	0.1006
46.7911	0.3921		46.6797	-0.0619
47.1442	-0.0733		46.769	-0.1055
47.316	-0.1136		47.0461	-0.0164
47.3527	-0.2248		47.1789	-0.0167
48.5739	0.4172		47.7247	0.1082
48.8965	-0.103		48.0043	-0.2151
48.995	0.1229		48.6361	-0.0961
49.1885	0.0253		48.8213	-0.0654
49.7219	0.0791		49.2724	-0.0616
49.723	-0.0274		49.4361	0.0536
50.8582	-0.1022		50.0665	0.1192
51.0277	0.1661		50.4681	-0.2948
51.0308	0.301		51.0579	0.1766
51.4666	-0.0688		51.5728	-0.058
51.8523	0.035		51.5829	-0.0906
52.3727	-0.1377		51.7128	-0.0379
52.8901	0.0834		52.8164	-0.024
52.931	0.3557		52.9607	0.1718
53.5149	0.1873		53.1454	0.2488
53.6319	-0.0975		53.5931	0.1836
54.169	0.1208		53.8181	-0.1602
54.9178	-0.0041		53.8887	0.0241
54.9702	-0.3025		55.2168	-0.0207
55.7073	0.2933		55.2699	-0.0127
55.9165	-0.0539		55.606	0.0626
55.9165	0.1806		55.8325	0.2465
56.304	0.1204		56.0148	-0.0785
57.3228	0.1644		56.2702	0.0254
57.4893	-0.3039		57.2158	0.0333
57.4911	0.2669		57.5701	0.1608
57.8576	0.1903		57.5791	0.1574
58.578	0.1505		57.86	0.2566
59.0877	0.0714		58.1355	-0.066
59.7273	0.0534		58.5312	0.0498
59.9582	0.2088		59.7138	-0.1173
60.2119	-0.3302		60.067	0.0602
60.2808	0.1845		60.0744	0.0637
60.5574	0.1598		60.3815	0.148
61.4852	0.0778		60.6185	-0.0919
62.0127	0.2074		60.9043	-0.0069
62.0127	0.1331		62.003	-0.1709
62.1518	0.1517		62.3268	-0.0463
62.689	0.1527		62.4614	0.1834
63.0142	0.2294		62.4976	0.0548
63.0231	-0.3069		62.7225	-0.0028
63.6707	0.2272		63.2308	0.0925
63.8601	0.042		64.3368	-0.0404
64.7837	0.0885		64.8707	-0.0791
64.8239	0.0374		64.8775	0.086
65.3051	0.1951		64.911	0.1345
65.4281	-0.1235		64.9294	0.0235
66.6311	0.0893		65.9872	0.2451
67.0557	0.1027		66.7114	-0.0697
67.1853	-0.0297		66.8158	-0.1478
67.5548	-0.0682		67.1	-0.0428
67.6194	0.1408		67.4083	0.1083
68.1109	-0.0873		67.8011	-0.0593
68.8479	0.0903		68.2937	0.2321
69.1305	0.0303		69.1075	0.0017
69.3233	-0.0312		69.1609	0.0122
69.4021	0.1429		69.4021	0.1832
69.8616	-0.126		70.0422	0.0746
70.6953	0.0816		70.219	0.0284
70.7848	-0.0071		70.6121	0.2273
70.8742	0.1177		71.1772	0.0634
71.3546	-0.0417		71.3477	0.1386
71.9164	-0.003		71.5246	0.0692
72.2787	-0.0265		72.017	0.2542
72.8263	0.0991		72.6672	0.1396
73.2055	0.1075		72.8766	0.1
73.5704	-0.1237		73.5587	-0.0629
73.7518	-0.2771		73.6262	0.0551
73.8424	-0.175		74.0205	0.0677
74.9442	-0.0452		74.4837	0.1068
75.1289	0.1784		75.0352	0.1783
75.6831	-0.1792		75.2213	0.0683
75.7001	-0.0549		75.4328	0.1173
75.7999	-0.173		75.7684	-0.1053
76.9139	-0.1568		76.7356	0.0081
77.4235	0.1085		77.1885	-0.0266
77.4847	-0.0369		77.5305	0.0632
77.8313	-0.0906		77.8593	0.3742
77.9179	0.0052		77.9923	0.0219
78.3569	-0.1881		78.4653	-0.0086
78.9454	0.1372		79.1987	-0.0353
79.1129	-0.2743		79.284	0.1025
79.5626	0.1814		79.7473	0.0206
80.2976	0.0531		80.1248	0.2717
80.3203	-0.114		80.5671	-0.0568
81.0545	-0.303		81.0779	-0.0364
81.2252	0.0296		81.8399	-0.2088
81.5946	-0.089		81.8717	-0.0428
81.8194	0.1381		82.0593	0.0153
82.994	0.0516		82.4311	-0.0845
83.0725	-0.1148		82.5411	0.1505
83.2665	-0.2262		83.1546	-0.0256
83.2735	-0.0049		83.9038	-0.1866
83.5528	0.0011		84.1527	-0.0776
84.0997	0.0639		84.1809	0.0917
84.8517	-0.0149		84.8172	0.2571
85.3817	-0.0494		84.9199	-0.2752
85.3913	0.0973		85.3753	-0.0842
85.4741	-0.2048		86.492	-0.0132
85.5632	0.015		86.551	0.0213
85.5808	0.0502		86.5909	-0.0086
86.6905	-0.0261		86.8641	-0.18
87.427	0.0982		87.3192	0.1704
87.5834	-0.1527		87.5012	-0.0959
87.6909	-0.3883		88.644	0.0248
87.8397	0.0435		89.091	-0.1007
88.3535	0.0105		89.1255	-0.1679
89.7771	-0.2152		89.4491	-0.0058
90.0039	-0.0434		89.723	-0.0881
90.0925	-0.0854		89.7541	0.09
90.1932	-0.1529		90.9151	-0.1853
90.2772	0.0164		91.0865	-0.09
90.4619	-0.184		91.4595	0.0279
91.9787	-0.1406		91.5326	-0.1298
92.0014	-0.1292		91.8598	0.1237
92.1096	-0.0221		92.2185	0.1432
92.3115	-0.1775		93.233	-0.1252
92.3687	-0.0082		93.3693	-0.0187
92.7614	-0.0534		93.8077	-0.0675
93.5868	-0.1262		93.8158	0.0004
93.7126	-0.0094		93.8479	-0.0412
93.7139	-0.0543		94.9894	0.1372
94.0532	0.0597		95.3597	-0.1113
95.265	0.0775		95.7031	-0.266
95.5584	-0.1401		95.8193	0.1087
95.5804	-0.0643		95.9806	0.0427
96.004	-0.1725		96.3432	0.0378
96.0769	-0.1509		97.4058	0.0331
96.652	0.1172		97.7575	-0.0279
97.5963	0.0125		97.7682	-0.2746
97.7056	-0.07		98.0361	-0.0441
98.3132	-0.2667		98.223	0.1215
98.3862	0.0259		98.4937	0.0772
98.5004	0.0237		99.5417	-0.0453
99.1289	0.0187		100.007	0.0783
99.6933	-0.1449		100.329	0.016
99.7541	-0.1034		100.424	-0.2539
99.8304	0.057		100.533	0.2003
100.912	0.0134		100.713	0.1954
101.135	0.0416		102.16	-0.0526
101.279	0.0682		102.412	0.0867
101.731	-0.196		102.47	-0.0946
102.032	-0.142		102.586	-0.0681
102.1	0.0702		102.888	0.1048
102.654	0.0124		102.947	0.0831
103.026	0.0238		104.466	-0.097
103.789	-0.1366		104.686	0.1135
104.01	0.3106		104.788	-0.0972
104.317	0.1746		104.948	0.1322
104.482	-0.1882		105.05	-0.1602
104.871	0.0046		105.351	0.0465
105.531	0.106		106.906	0.1015
105.908	-0.0592		106.918	0.0954
106.36	-0.0594		107.15	0.2732
106.801	0.2233		107.161	-0.2746
106.821	-0.1176		107.555	-0.1109
107.205	-0.085		107.73	-0.0502
107.556	0.063		108.784	-0.0074
107.586	0.1627		109.225	0.0873
108.339	-0.0855		109.575	-0.0549
108.381	-0.1927		109.592	0.2248
109.102	-0.173		109.674	-0.2003
109.305	0.2037		109.761	-0.1902
109.345	-0.1627		111.159	-0.0431
109.578	0.2217		111.6	0.3716
110.413	0.0521		111.707	-0.2156
110.447	-0.1095		111.984	-0.0431
111.152	-0.2301		111.984	-0.0943
111.337	0.1085		112.174	-0.1113
111.438	0.3086		113.277	-0.0745
112.553	-0.0866		114.108	-0.0389
112.734	0.0187		114.108	-0.0707
113.069	0.0327		114.113	0.1905
113.175	-0.0975		114.207	-0.1829
113.9	0.0687		114.567	0.0243
114.293	-0.0225		115.256	-0.0395
114.293	0.2191		116.14	-0.1873
114.77	0.0011		116.245	-0.1101
115.032	-0.2106		116.429	0.0614
115.068	-0.0357		116.889	-0.0949
115.607	0.0549		117.064	0.2189
116.51	0.0266		117.158	0.2595
116.652	-0.0604		118.367	-0.1973
116.962	0.1443		118.702	-0.1203
117.064	0.0274		118.721	-0.1821
117.092	0.0233		119.096	0.2071
117.568	0.1111		119.37	0.06
119.186	0.0233		119.469	0.1333
119.235	0.1428		120.645	-0.2498
119.392	-0.0623		120.758	-0.1874
119.565	-0.0717		121.219	-0.1987
119.589	0.1357		121.307	0.1576
120.037	0.1281		121.411	0.0055
121.226	0.075		121.97	-0.1397
121.313	0.0425		122.809	-0.194
121.497	0.1118		123.02	-0.0406
121.593	-0.0983		123.326	-0.019
121.986	0.0266		123.716	0.0842
122.421	0.2147		123.965	0.0851
123.003	-0.0891		124.35	-0.2358
123.275	0.2415		124.823	-0.1603
123.631	0.1015		125.286	-0.0144
123.763	0.0684		125.293	0.0603
123.82	-0.1035		125.752	0.0123
125.053	0.2015		125.931	0.0211
125.208	-0.2265		126.774	-0.2762
125.482	-0.0521		127.04	-0.0916
125.562	0.0534		127.532	0.1485
125.763	0.0936		127.594	0.1644
126.19	0.2126		128.057	-0.0952
127.04	0.2834		128.148	-0.1567
127.409	-0.2039		129.001	-0.1234
127.409	0.021		129.256	-0.0663
127.614	0.2013		129.712	0.1203
128.249	0.1157		129.903	0.0794
128.823	-0.3037		129.915	0.0678
129.014	0.1313		129.995	-0.3265
129.145	0.2533		131.333	0.0178
129.864	0.0736		131.753	-0.2426
129.995	-0.253		131.926	-0.4099
130.685	-0.186		132.027	0.1408
130.851	0.2912		132.245	0.0891
131.104	0.1079		132.251	0.322
131.571	0.0186		133.321	0.0422
131.815	-0.1612		134.055	0.2064
131.928	0.2095		134.102	0.0809
132.523	-0.073		134.143	0.2699
132.861	0.0554		134.152	-0.2991
133.077	0.2844		134.168	-0.2664
133.321	-0.0361
133.645	-0.1364
133.778	0.2085
133.803	-0.1837
134.126	-0.0335
