# Supplementary material for: Evanescent field trapping and propulsion of Janus particles along optical nanofibers
Source: Nat Commun. 2023 Mar 27;14:1691. doi: 10.1038/s41467-023-37448-2 (PMC10043011; doi:10.1038/s41467-023-37448-2)
Supplement: Supplementary file 7 — Source Data [file 41467_2023_37448_MOESM7_ESM.zip › Source Data/fig6c d = 10nm H pol.xlsx]

## Sheet: Sheet1
d=10nm, Rf = 0.34um, power 70mW, H pol								Average speed (um/s)			Z Enhancement			x std (um)			X Enhancement
Janus			silica				Particle #	Janus	silica		<Xi_Z>	std(Xi_Z)		Janus	silica
z (um)	x~ (um)		z (um)	x~ (um)			1	71.6897	46.3549		1.4621	0.129		0.0907519	0.0708107		0.608816
0.2419	0.0002		0.4549	-0.266			2	58.7428	43.5123
1.0237	-0.0013		0.8654	0.0016			3	64.2605
1.3213	0.0008		1.8352	-0.0427			4	63.6831
1.5068	-0.0014		2.1849	-0.1014			5	70.6665
1.866	0.0002		3.4902	-0.0627			6	61.2685
1.9738	0.0083		4.4345	-0.0729			7	69.5595
2.3433	0.002		5.2785	0.0041
3.2669	-0.1827		5.3729	-0.1746
3.2669	-0.0622		5.7224	0.0019
3.5517	-0.066		5.8532	-0.0945
3.9597	0.058		6.038	-0.2826
4.3702	-0.0732		6.7769	-0.0611
4.5655	0.0476		6.7769	0.0874
4.655	-0.1494		7.6784	-0.1001
5.4838	-0.0884		8.144	-0.0733
5.6791	-0.0756		9.0758	-0.0855
5.7949	0.0461		9.7475	0.0159
5.8532	0.0392		9.9811	-0.0831
6.4998	-0.0436		10.2869	0.0902
6.5922	0.0323		10.4603	-0.0708
6.7233	0.0404		11.2567	0.0909
7.7006	-0.0626		11.4964	-0.1456
7.9954	-0.154		11.778	-0.1262
8.191	-0.0652		11.9495	0.0915
8.201	-0.1221		12.7874	-0.0485
8.2548	-0.0485		13.0579	-0.0924
8.809	0.1358		13.7968	-0.0202
9.1169	0.0263		13.9508	-0.0081
9.9174	-0.245		14.2074	-0.1228
10.5799	-0.0633		14.5039	0.0171
10.6606	-0.2071		15.1692	-0.0704
10.9406	-0.0758		15.5087	0.0204
11.1911	0.0077		16.0137	0.0254
11.3953	-0.0398		16.0945	-0.114
12.1342	-0.2015		16.483	-0.1187
12.319	-0.0193		16.5679	0.0951
13.0579	0.0113		17.4737	0.0124
13.2387	-0.0152		17.4916	-0.0214
13.2426	-0.1187		18.3126	0.0041
13.2748	0.0393		18.4901	-0.1299
14.0219	0.0036		18.9232	0.0354
15.0161	-0.066		19.0105	-0.0531
15.2747	-0.2482		19.8062	-0.055
15.2953	-0.0483		20.1702	0.0877
15.4179	-0.0872		20.2626	-0.0596
15.6987	-0.0258		20.3857	0.0776
15.7301	0.0156		21.1863	-0.0311
15.9648	0.0162		21.5188	0.0621
17.2983	-0.0788		22.1881	-0.0434
17.4412	-0.0381		22.5552	0.0619
17.5896	-0.0857		22.6641	-0.0035
17.6726	-0.0164		23.1919	-0.1108
17.9534	0.0114		23.2183	-0.0844
18.0458	-0.0015		23.4812	-0.0268
18.2381	0.0165		24.3268	-0.0835
19.5029	-0.1145		24.9601	-0.0233
19.5832	0.005		25.431	-0.0822
20.0778	-0.1097		26.2203	0.0565
20.2626	-0.0539		26.3588	0.0161
20.3758	0.1024		26.7874	-0.0234
20.4473	0.0239		27.8035	-0.003
20.4536	0.0424		28.3909	-0.1099
22.0022	-0.0704		29.0155	-0.0069
22.2691	0.0113		29.2222	0.1512
22.2947	-0.0832		30.0535	-0.0049
22.6227	0.0596		30.8479	-0.0804
22.6641	-0.0595		31.2235	0.0912
22.8629	-0.0943		31.3282	-0.0481
23.4309	-0.0372		31.9933	0.1072
24.5115	-0.2598		32.0856	0.0022
24.6235	-0.1101		32.7662	0.0301
24.7057	-0.0402		33.0093	-0.0961
24.9918	-0.0574		33.4617	-0.0648
25.0657	-0.1212		33.5019	-0.0763
25.197	0.0549		34.2083	0.0836
25.5633	-0.0626		34.3982	-0.0309
26.7019	-0.3185		34.7273	0.0355
26.8175	0.02		34.9388	-0.0231
27.0441	-0.0863		35.9016	-0.0709
27.2071	-0.0423		35.9315	0.0431
27.6212	-0.0938		36.3345	0.1106
27.652	0.1715		36.8887	0.0432
27.652	-0.1125		37.2351	0.1113
28.9598	-0.0482		37.4208	-0.0662
29.4993	-0.1057		37.8701	-0.0036
29.571	-0.1993		38.3918	-0.0998
29.6841	-0.127		39.2903	-0.0346
29.9119	0.019		39.6598	-0.1268
30.423	0.0387		39.7917	0.1134
30.6209	-0.1322		39.8049	-0.0978
31.1106	0.0372		40.7682	-0.0982
31.437	-0.0522		40.9978	0.0294
31.5658	-0.2295		41.5759	-0.1149
32.414	0.0986		42.0613	-0.167
32.8246	-0.0581		42.2125	-0.0191
32.8422	-0.0758		42.283	0.0784
33.1479	0.0298		42.91	-0.0346
33.6577	0.011		43.416	0.0546
33.8746	-0.083		43.4608	-0.0468
33.9259	-0.0743		44.4629	-0.0547
34.7673	0.034		44.4998	0.0801
34.9762	-0.0814		44.9432	0.0066
35.0414	-0.0757		45.3006	-0.0907
35.2261	-0.0785		45.3866	-0.067
35.9651	0.0312		45.6688	-0.0422
36.4368	-0.1045		46.6335	-0.0301
36.7902	-0.0463		46.9652	-0.1329
37.0735	-0.064		47.4186	-0.1762
37.2473	-0.0306		48.0686	-0.0462
37.2582	-0.2104		48.4307	0.019
37.8124	0.0993		49.3584	-0.0785
37.9972	0.0158		49.8337	-0.0547
38.8054	-0.1302		50.7439	-0.018
39.1968	0.0243		50.9286	0.1221
39.475	-0.1466		51.3751	0.0455
39.6598	-0.0029		51.6676	0.0789
39.7653	0.0253		52.0327	-0.0394
39.8445	0.0345		52.037	0.123
39.929	-0.1471		52.9607	-0.0233
40.9865	-0.037		53.5149	0.1241
40.9927	-0.0535		53.9767	-0.0107
41.8766	-0.1546		54.3663	-0.0421
41.9827	-0.1633		54.808	-0.1289
42.0613	0.0364		54.9153	0.0656
42.0949	-0.0068		55.547	-0.059
42.4192	-0.0505		55.8056	0.0067
43.6008	-0.2588		56.4707	-0.0483
43.6405	0.0111		56.7736	-0.0408
44.1474	-0.0939		56.9263	0.0529
44.169	-0.0905		57.1088	0.0489
44.6914	0.0207		58.0409	-0.0109
45.0171	0.039		58.0779	-0.0568
45.0443	-0.0691		58.4289	-0.0746
45.9841	-0.1663		59.3425	0.0363
46.3102	0.0634		59.4264	-0.0009
46.495	-0.2008		59.9806	0.1292
46.495	-0.1611		60.5598	0.0692
47.2875	-0.0135		60.7196	-0.0549
47.3447	0.0301		60.9445	-0.0217
47.9728	0.1647		61.3846	0.0195
48.27	-0.2349		61.828	0.0242
48.7186	0.0306		62.7517	-0.0161
48.7237	-0.1264		63.0472	-0.0296
49.3661	-0.1603		63.2745	-0.0724
49.7509	0.0316		63.3674	0.0857
49.7918	-0.0066		64.1529	-0.0548
49.8754	-0.0273		64.3219	0.0798
51.2078	-0.1969		64.8189	0.0538
51.4144	0.063		65.0985	0.0338
51.4148	-0.0723		65.6402	0.1169
51.7818	-0.2118		65.6849	0.0878
51.8523	0.033		66.6003	-0.0592
52.0106	-0.0394		66.8158	-0.0271
52.3225	0.0041		67.0006	0.0894
53.2085	0.1396		67.3487	-0.0142
53.3302	-0.2537		67.8187	0.0575
53.6397	0.024		68.2685	0.035
54.0691	0.0344		68.6774	-0.1126
54.0691	-0.0399		68.9978	-0.0268
54.3643	0.0213		69.4021	-0.0539
54.8106	-0.0141		69.6484	-0.0479
55.1271	-0.1705		70.2166	-0.0132
56.1012	0.1693		70.5777	0.0116
56.2609	-0.0243		71.2495	0.0933
56.3661	-0.0301		71.8037	0.0984
56.4707	0.0359		72.5426	-0.048
56.8401	-0.1355		72.9121	-0.0454
57.0249	-0.074		73.0968	-0.0469
57.9276	-0.1083		73.2852	-0.0451
58.318	0		74.0205	-0.0445
58.445	0.0821		74.1437	0.0518
58.5389	0.0481		74.4823	0.0944
58.6006	-0.0388		74.968	0.0519
58.7367	0.0447		75.3136	-0.0428
59.5465	0.0807		75.8401	-0.0615
60.0747	-0.1729		76.2373	-0.1888
60.1981	-0.0195		76.6404	0.0247
60.7196	0.0526		77.1405	0.0401
60.8311	0.0389		77.2383	0.0597
61.1846	0.0389		77.7152	0.0131
61.4585	-0.078		77.8999	-0.0415
61.6432	0.1095		78.6389	0.0022
62.1975	0.0528		78.6389	-0.0365
62.3501	-0.13		79.5626	0.1446
62.7619	-0.038		79.5626	-0.0347
63.1211	0.1267		79.932	-0.034
63.4007	-0.0263		80.1771	0.0546
63.6753	0.1698		80.7572	0.1153
64.0448	-0.0065		81.0404	0.0842
64.7283	-0.0763		81.1928	0.033
65.2468	0.0726		81.6761	-0.0331
65.4938	0.0019		82.2204	-0.0178
65.5227	0.0316		82.6015	-0.0101
65.8922	0.0274		83.2086	-0.0373
65.8922	0.1189		83.2573	0.0954
66.0769	0.0841		83.6267	-0.0825
67.5548	0.0585		83.8607	0.111
67.6016	0.0545		84.6496	-0.0046
67.6102	0.0518		84.7351	0.1486
68.118	0.0276		85.2701	0.0836
68.6273	-0.0198		85.4741	-0.116
68.9769	0.0176		85.9449	-0.0465
69.5869	0.2294		86.1761	0.0882
69.5869	0.1049		86.5086	0.0761
69.6882	0.0067		87.3561	0.0261
69.7674	0.0424		87.759	0.0149
70.5505	-0.04		88.186	0.0183
70.7244	-0.1511		88.2451	-0.0184
71.56	-0.0316		88.7516	-0.0174
71.7193	0.0476		89.1688	-0.0326
71.7517	0.0044		89.6519	-0.0322
71.7996	0.0445		89.7002	0.0046
71.8037	0.0829		90.2772	0.0914
73.0079	0.0054		90.3098	0.0018
73.3902	-0.0821		90.8146	0.0611
73.8358	0.1132		91.032	0.0819
74.0205	-0.0257		91.9121	-0.0489
74.517	-0.0278		91.9398	0.1733
74.5747	0.0923		92.6014	-0.0102
74.6428	-0.0537		92.7836	0.0301
75.092	-0.0446		93.233	0.021
75.9964	0.0891		93.3561	0.1021
76.1142	0.1104		94.1566	0.0851
76.3666	-0.0535		94.1936	0.06
76.4221	0.0967		94.7108	0.0123
76.4221	-0.0928		94.7108	-0.0283
77.1827	0.0487		95.4867	0.0795
77.2226	-0.079		95.5777	0.0523
78.2875	0.1221		95.8193	0.1574
78.5407	0.0449		96.1887	-0.0034
78.6588	0.0798		96.2257	-0.035
78.9064	-0.0272		96.8749	0.0394
79.2159	0.1604		97.3672	0.0439
79.4702	-0.0511		97.8545	0.022
79.5263	-0.0781		98.2208	0.0356
80.3811	0.0606		98.4895	-0.0253
80.4862	0.1049		98.7596	0.0365
81.0276	0.0266		99.3861	-0.0116
81.2792	0.0586		99.9186	0.0286
81.6816	-0.1328		100.099	0.1117
81.7332	-0.0415		100.775	-0.0967
82.049	0.0297		100.872	-0.0327
82.967	0.0358		101.512	-0.091
82.9778	-0.0465		101.897	0.0135
83.1253	0.0792		102.433	-0.0222
83.9962	-0.1313		102.822	-0.0917
84.0988	0.0822		102.901	-0.0341
84.3657	0.1692		103.209	0.0098
84.5874	-0.0418		104.019	-0.1204
85.0261	0.0398		104.172	0.0679
85.0392	-0.0649		104.693	-0.0067
85.0861	0.0529		104.815	0.0026
86.213	0.1684		105.753	0.0674
86.2428	-0.0703		105.787	-0.1035
86.8512	0.0724		106.143	-0.0668
86.8728	0.0901		106.688	0.0335
87.1367	0.0965		106.984	-0.0321
87.5062	-0.1089		107.223	0.121
87.6909	-0.0278		107.417	-0.0745
88.4298	0.0563		108.175	-0.0569
89.2612	0.021		108.329	0.0616
89.3535	0.0109		108.866	-0.0864
89.401	0.1465		109.278	0.206
89.4862	-0.0125		109.693	-0.0442
89.5383	0.0403		109.718	0.0036
89.8183	0.0247		110.413	-0.0159
91.0777	-0.0421		110.751	-0.0142
91.3086	0.0359		110.884	-0.0072
91.5703	0.0657		111.638	-0.0521
91.5794	0.0117		111.945	0.1084
91.8782	-0.0184		112.076	0.0265
92.4694	0.0284		112.965	-0.0659
92.7775	-0.0133		113.184	0.0286
93.4899	0.0234		113.649	-0.0003
93.6593	-0.1036		113.739	-0.0133
94.1226	-0.0082		114.394	-0.0451
94.2121	0.0877		114.933	-0.0124
94.6101	-0.101		115.309	-0.0597
95.0803	0.0002		115.424	-0.0409
95.3322	0.0409		115.678	-0.0498
95.4588	0.0096		116.433	-0.0805
96.1239	-0.082		116.56	0.0216
96.2769	0.0641		116.808	0.0326
96.3496	0.097		117.615	0.0136
97.2048	-0.091		117.987	-0.01
97.7109	0.0074		118.148	0.0345
97.8386	-0.0034		118.646	-0.0255
98.0361	-0.0998		119.113	-0.0679
98.4055	0.0824		119.122	-0.0552
98.5466	-0.0376		119.732	0.0153
98.5903	-0.0213		120.004	0.0127
99.1445	-0.202		120.574	-0.0079
99.6938	0.0656		120.673	-0.0046
99.6987	-0.0206		121.463	0.0212
100.145	0.0903		121.497	-0.0072
100.523	0.0639		121.883	-0.0684
100.602	0.0112		121.943	-0.0395
100.807	-0.0973		122.831	-0.0523
101.546	0.0499		122.959	-0.09
101.748	-0.0042		123.378	-0.0123
102.455	-0.2644		123.741	0.0221
102.725	-0.0914		124.186	0.0296
102.732	-0.024		124.2	-0.0579
103.199	0.0563		124.786	-0.0293
103.393	0.1422		125.111	0.0251
103.948	-0.0424		125.585	-0.0964
104.216	-0.0021		126.237	0.0071
104.58	-0.0882		126.855	0.0134
104.972	-0.1979		126.981	0.0554
105.023	0.0225		127.447	0.0129
105.484	0.0635		127.572	0.0558
105.98	0.0207		128.234	0.0201
105.998	-0.0806		128.308	-0.0019
106.449	-0.0224		128.887	-0.0014
106.707	-0.004		129.149	0.0004
107.199	-0.0215		129.839	-0.0007
107.642	0.0678		130.025	0.0033
107.735	-0.0026		130.297	0.1102
107.741	-0.2695		130.549	-0.0001
108.405	0.0699		131.104	-0.0613
108.527	-0.0567		131.288	0.0628
109.075	0.1153		131.658	0.0008
109.301	-0.0305		132.397	0.0649
109.787	-0.1815		132.513	-0.1055
110.224	0.0031		132.965	0.0018
110.374	-0.0569		132.977	-0.0059
110.484	0.094		133.836	-0.0151
110.584	-0.1268		133.917	-0.0311
111.522	0.0264		134.37	0.0214
111.81	-0.0441		134.453	-0.0388
112.398	-0.0484
112.569	0.0359
112.63	-0.1742
112.687	-0.0157
113.554	0.0843
113.649	-0.028
113.923	0.0449
114.372	-0.0256
114.445	0.0431
115.032	0.0532
115.401	-0.0137
115.586	0.0089
115.999	0.0307
116.233	-0.0265
116.51	-0.0538
116.809	-0.024
116.851	-0.024
117.846	-0.1098
118.317	0.0253
118.591	0.0216
118.672	-0.0068
118.708	-0.0008
118.726	-0.049
119.011	0.1087
120.02	-0.1084
120.534	-0.0054
120.808	0.1172
121.022	0.0128
121.128	0.0703
121.402	0.1081
122.178	0.0189
122.257	-0.0806
122.386	0.0913
122.763	-0.0171
123.16	0.0409
123.209	0.0513
123.508	0.1804
124.269	0.1076
124.356	-0.0154
124.546	0.0792
124.717	0.0157
125.245	0.0487
125.908	-0.0165
126.163	0.1412
126.64	0.0567
127.04	0.1958
127.132	-0.1384
127.3	0.0203
127.415	-0.0859
127.963	0.1249
128.944	0.1338
129	0.0338
129.149	0.0195
129.256	0.0329
129.518	0.0677
129.623	-0.0343
129.788	-0.0098
130.8	-0.0714
131	-0.0477
131.104	-0.051
131.664	0.1602
131.963	0.1167
132.212	0.0841
132.377	-0.111
132.547	0.0449
132.626	0.07
133.037	-0.117
133.875	0.1683
134.116	0.1866
134.214	0.0062
134.23	-0.0265
134.244	0.1163
134.346	-0.1174
134.413	-0.0699
