# Supplementary material for: Evanescent field trapping and propulsion of Janus particles along optical nanofibers
Source: Nat Commun. 2023 Mar 27;14:1691. doi: 10.1038/s41467-023-37448-2 (PMC10043011; doi:10.1038/s41467-023-37448-2)
Supplement: Supplementary file 7 — Source Data [file 41467_2023_37448_MOESM7_ESM.zip › Source Data/fig6d d = 20nm H pol.xlsx]

## Sheet: Sheet1
d=20nm, Rf = 0.35um, power 70mW, H pol								Average speed (um/s)			Z Enhancement			x std (um)			X Enhancement
Janus			silica				Particle #	Janus	silica		<Xi_Z>	std(Xi_Z)		Janus	silica
z (um)	x~ (um)		z (um)	x~ (um)			1	81.5002	43.3108		1.7845	0.1315		0.0639756	0.0351657		0.30214
0.313	-0.0002		0.2162	-0.0001			2	74.1152	42.445
0.6576	-0.0015		0.3112	-0.0004			3		45.0525
1.0501	-0.0367		0.7529	-0.001			4
1.0501	-0.0367		1.4011	0.0052			5
1.7231	0.0753		1.6043	-0.0571			6
1.9738	0.0622		1.7891	-0.0262			7
2.7127	0.0966		2.7127	0.018
2.7127	0.0966		2.8025	0.0141
3.1597	-0.0368		3.0822	-0.0146
3.9289	0.0225		3.739	0.0625
4.3523	0.0134		4.0059	0.0179
4.9296	-0.1243		4.2645	0.0565
5.2749	0.1409		4.8159	0.0214
5.5836	-0.0548		5.0144	-0.0005
6.127	-0.0037		5.3926	0.011
6.3613	-0.1252		5.9392	0.0322
7.1464	-0.0159		6.3178	0.0063
7.3196	-0.0334		6.4074	-0.0055
8.0483	0.0528		6.9616	0.0609
8.0483	0.0528		7.4211	-0.0073
8.0701	-0.047		7.848	0.0068
8.0701	-0.047		7.9609	0.0363
8.858	-0.0173		8.807	0.0926
9.0399	0.1647		8.8108	-0.0094
9.9636	-0.0221		9.5219	0.0108
10.6751	-0.0085		9.7327	0.0135
10.8584	0.0625		10.2869	0.0767
11.4637	-0.0667		10.3772	0.052
11.861	0.0309		11.0997	-0.0063
12.2266	-0.0594		11.1032	0.0421
12.9286	0.0002		11.3953	-0.0641
12.9371	0.0329		11.9495	0.0497
12.9371	0.0329		12.5037	0.1602
13.7489	0.0239		13.3176	0.0865
13.8816	0.0419		13.3423	0.024
14.5358	-0.0417		13.5146	0.0258
14.7644	-0.039		14.4412	0.009
15.4768	-0.0575		14.7205	0.0283
15.6784	0.0678		14.8213	0.0117
16.3831	0.0535		15.6442	0.0078
16.3831	0.0535		15.7527	0.0255
16.6953	0.0649		15.9267	-0.004
17.1426	0.0531		16.9373	0.0028
17.7625	0.0345		17.0605	-0.0705
17.7625	0.0345		17.3068	0.016
17.9865	-0.0067		17.9504	-0.0066
18.6839	-0.0415		18.0458	0.0207
18.7755	-0.0033		18.285	0.0435
19.4802	-0.0433		19.2304	-0.0062
19.5236	0.0516		19.4476	-0.0297
20.2703	-0.0219		19.7084	0.0002
20.3999	0.0361		20.2066	0.0267
21.1102	0.0564		20.2626	0.0127
21.2455	-0.0574		20.632	0.0603
21.9578	0.0273		21.2786	0.0479
21.9578	0.0273		21.633	-0.0062
22.1582	0.0018		22.1099	0.0401
22.8657	0.0248		22.5527	0.0023
22.9119	-0.0585		22.6727	0.0263
22.9119	-0.0585		23.0336	0.0447
23.6834	-0.0496		23.5561	0.0066
23.7725	-0.0528		23.9823	0.0147
24.5039	-0.0418		24.4281	0.0446
24.5115	-0.0544		24.4807	0.0597
25.3155	-0.0091		24.9071	0.0127
25.5692	-0.0314		25.2504	0.0903
26.179	0.055		25.9894	0.1042
26.5282	0.0104		26.3669	0.004
26.5282	0.0104		26.7283	0.0036
27.0614	0.0289		27.0362	-0.0356
27.4672	0.1237		27.4596	-0.0138
27.8983	-0.0933		27.7384	0.0312
28.3645	-0.063		28.3078	-0.0093
28.7234	-0.037		28.9451	-0.0142
29.3999	0.0102		29.1985	0.0478
29.4993	-0.0655		29.2184	0.012
30.2441	-0.0252		29.8688	-0.039
30.2441	-0.0252		30.142	0.0093
30.2911	0.0515		30.2383	0.007
30.2911	0.0515		31.2489	-0.0017
30.9002	-0.0686		31.5314	0.0327
30.9337	0.0448		31.694	0.0257
31.8798	0.002		32.0856	-0.0274
31.9681	-0.0374		32.5438	-0.0329
32.8334	-0.0201		32.7384	0.0104
32.8852	0.0188		33.5635	-0.0326
33.6695	-0.0235		33.6422	0.0259
33.8264	-0.0206		34.1177	0.0026
34.598	0.1		34.3843	0.0321
34.7933	0.0309		34.8567	-0.0053
34.7933	0.0309		35.0777	0.03
35.3296	0.0126		35.7763	-0.0345
36.3592	-0.094		35.8573	0.0469
36.6081	0.1709		36.5193	0.007
37.2113	0.0272		36.704	-0.0039
37.2113	0.0272		37.0735	-0.0376
37.5199	0.0398		37.4429	0.0121
38.0803	-0.055		38.1819	0.0033
39.475	-0.0877		38.6	0.0608
39.7484	0.0579		38.8003	0.0416
40.3195	0.0952		39.0839	-0.0362
40.6065	-0.0534		39.475	-0.0118
41.1376	0.043		39.6598	0.1039
41.1376	0.043		40.3987	-0.0249
41.4332	0.0385		40.8664	0.036
41.9774	-0.0008		41.057	-0.0002
42.2461	-0.0381		41.2198	-0.0136
43.1697	0.0889		41.8766	-0.0061
43.1818	-0.0469		42.0305	0.0238
43.844	-0.0419		42.6155	-0.0121
43.9507	0.0369		42.7211	-0.0048
44.7757	0.0198		43.2713	0.007
44.8274	-0.0584		43.4785	0.0064
44.8274	-0.0584		44.2846	-0.0428
45.599	0.0188		44.3902	-0.0309
45.599	0.0188		44.9337	0.0167
45.6159	-0.0246		45.1124	0.0171
46.4189	-0.037		45.756	0.0291
46.6254	0.0649		45.7815	-0.031
47.161	-0.0719		46.0229	0.0098
47.6034	-0.0041		46.6797	0.0312
47.8697	0.0518		47.2339	-0.0189
48.5271	-0.1078		47.5031	-0.0203
48.6844	0.0204		48.0229	-0.0077
49.5431	-0.1242		48.0755	-0.0063
49.5878	-0.0975		49.0813	0.0288
50.3154	0.041		49.0879	-0.0109
50.5284	0.0033		49.4507	0.0109
50.5284	0.0033		50.3744	0.0362
51.2981	0.0325		50.3744	0.024
51.3456	0.0056		50.6263	0.0644
52.037	-0.0846		51.6676	0.0492
52.037	-0.0846		51.8523	0.0358
52.2833	-0.0545		51.9426	0.0996
52.8808	-0.0683		52.776	0.0125
53.085	0.0207		53.1454	0.0493
53.7458	0.0311		53.1454	0.036
54.0691	0.0647		53.9723	0.0349
54.4386	-0.0676		54.0691	-0.0149
55.0016	0.1858		54.2538	0.0292
55.0016	0.1858		54.9928	0.0521
55.2889	-0.0242		55.2836	0.037
55.9411	0.0482		55.6545	0.0223
56.1012	-0.0297		56.0024	0.0188
56.8254	-0.0301		56.1919	0.0256
57.0249	-0.0413		56.7364	-0.0232
57.7186	0.0192		57.4946	-0.0263
57.8049	0.1414		57.6714	0.0241
58.5611	-0.0464		57.9485	0.0603
58.5611	-0.0464		58.4317	-0.0223
58.6875	-0.1303		58.6875	0.0598
59.4208	-0.0087		59.057	0.0325
59.5401	-0.0114		59.2385	0.0408
59.5401	-0.0114		59.9028	0.0434
60.0935	0.0272		60.3363	-0.0085
60.4322	0.1327		60.7196	0.0332
60.8199	-0.0682		60.9043	0.0058
61.2738	0.0589		61.3021	0.008
61.5374	0.0243		61.7996	0.0014
62.1975	0.0466		62.3822	0.0048
62.1975	-0.081		62.8379	-0.0106
63.0472	-0.0045		63.3059	-0.0295
63.1091	-0.087		63.3059	0.0045
63.8772	-0.0084		63.8601	0.0105
63.8772	-0.0084		64.689	0.0227
63.9244	-0.0255		64.7837	-0.0063
64.6713	-0.0639		65.1532	-0.0209
64.6713	-0.0639		65.7074	-0.0213
64.7753	0.0745		65.8306	0.0314
65.5227	-0.0965		66.1777	0.02
65.7074	0.0388		67.0006	-0.0497
66.221	-0.0208		67.2861	0.0678
66.4785	-0.0834		67.9242	-0.0303
67.0356	-0.012		67.9242	-0.0169
67.4932	-0.0883		68.2193	0.0051
67.7395	-0.0697		68.8479	-0.0134
68.2062	0.0398		68.8511	0.0241
68.2062	0.0398		69.7716	0.0107
68.613	0.0036		70.3258	-0.027
68.9869	-0.038		70.3258	-0.0048
69.4744	0.0216		70.6953	-0.0059
69.8541	0.1616		71.222	-0.0096
70.3294	-0.0803		71.2495	-0.0277
70.6606	0.0452		71.9837	0.0243
71.1557	-0.0391		72.1732	-0.0534
71.4582	-0.0937		72.9121	0.0737
71.4582	-0.0937		73.2816	0.0202
71.6189	0.0203		73.6589	-0.0124
71.6189	0.0203		74.2052	-0.0005
72.2509	-0.0292		74.39	-0.0285
72.472	-0.0997		74.9442	-0.0535
73.1128	0.0178		75.233	0.0269
73.2792	-0.0047		75.5723	0.0051
73.8872	0.0072		76.506	-0.0086
74.0205	0.0204		76.6068	0.0227
74.6462	-0.0793		76.636	0.0258
74.7594	-0.054		77.3457	0.0094
75.4984	-0.0807		77.7152	0.0528
75.4984	-0.0807		78.0039	-0.0204
75.6831	0.0179		78.2994	-0.0496
76.2323	-0.0099		79.0047	0.0191
76.3728	0.0767		79.1125	0.0217
77.2303	0.0169		79.7623	-0.0412
77.2402	-0.0659		80.0211	0.0167
77.7152	0.0166		80.3171	-0.0147
77.7152	0.0166		80.9901	0.0003
78.0847	0.0114		81.4099	0.0434
78.7164	-0.0197		81.5946	0.0187
78.9331	0.1326		81.5946	0.0416
79.7473	0.0154		82.441	0.0409
79.8529	0.1922		82.7879	0.0022
79.8529	0.1922		83.2153	-0.061
80.4386	-0.0178		83.8087	0.0217
80.582	0.2795		83.8115	0.0206
81.2161	0.0024		84.2291	-0.0055
81.4099	0.1887		84.9199	0.0472
82.0549	-0.0048		85.109	-0.0239
82.2782	0.2053		85.2893	0.0048
83.0263	0.0134		86.1207	0.0219
83.4633	0.0629		86.213	0.0084
83.5908	-0.0265		86.3362	-0.0106
84.2615	0.0829		87.3214	0.0019
84.2615	0.0829		87.3214	0.1091
84.2964	-0.0104		87.5062	0.0177
85.0386	0.0157		88.711	0.0375
85.16	-0.0392		88.8064	-0.026
85.16	-0.0392		88.8234	-0.0107
85.8544	-0.0059		89.723	0.0279
86.0283	0.0116		89.8667	0.0323
86.6787	0.0631		90.1811	-0.036
86.7353	-0.0776		90.8314	0.0224
87.3486	0.0027		91.1137	-0.0075
87.5062	-0.0096		91.2009	0.0169
88.1438	-0.0016		92.0235	-0.0157
88.3312	0.0822		92.6037	-0.0112
88.3312	0.0822		92.6839	-0.0242
88.9675	0.0028		93.4005	0.0085
89.1111	-0.0593		93.4177	-0.0795
89.7362	0.0384		94.1566	-0.0117
90.0232	-0.0152		94.3414	-0.0044
90.5392	-0.0079		94.4106	0.0041
90.8244	0.0911		95.0803	0.0209
91.5553	-0.0256		95.7577	-0.0359
91.5553	-0.0256		96.0998	-0.0076
91.5703	-0.0186		96.6432	0.0017
92.3093	-0.0564		96.6813	-0.0438
92.5037	0.1187		97.3876	0.0151
92.5037	0.1187		97.605	-0.038
93.225	-0.0085		97.6666	0.0419
93.3253	0.1622		98.9597	-0.0404
93.9435	-0.0033		99.0336	0.022
93.9898	0.0178		99.0653	0.0103
94.7323	-0.0108		99.8834	-0.0495
94.8956	0.0664		100.043	-0.0631
95.4569	0.006		100.068	-0.024
95.5254	0.1154		101.428	-0.002
96.2708	-0.029		101.439	-0.0047
96.2708	-0.029		101.546	-0.0608
96.4312	0.092		101.546	-0.06
97.017	0.0915		102.285	0.0174
97.18	0.0252		102.559	-0.0221
97.8948	-0.0064		103.151	0.0025
97.8948	-0.0064		103.763	-0.0307
97.9158	0.1198		103.948	-0.0748
98.6694	-0.0432		104.565	-0.0035
98.8872	0.0303		104.772	0.0165
99.4353	0.0104		104.871	-0.0501
99.514	0.0309		105.6	-0.0826
100.068	0.0032		105.795	0.0836
100.438	-0.0383		106.259	-0.0274
100.438	-0.0383		106.349	-0.0116
100.923	-0.0233		107.193	-0.0205
101.043	-0.0807		107.273	0.0799
101.546	0.0023		107.273	-0.0266
101.915	-0.0416		108.666	-0.0014
102.47	-0.1352		108.714	0.0111
102.47	0.0017		108.751	0.0073
102.938	0.0076		109.49	-0.0404
103.209	0.1095		109.674	-0.0165
103.209	0.1095		110.229	-0.017
103.822	0.06		110.968	0.0293
104.04	-0.0463		111.062	-0.009
104.448	-0.0159		111.522	0.0695
104.448	-0.0159		111.986	0.0012
104.797	0.0259		112.076	0.0058
105.241	0.0673		112.485	0.0358
105.493	-0.0495		113.369	-0.0109
105.85	-0.0128		113.739	0.0124
106.534	-0.0518		113.955	0.0052
106.64	0.0076		114.302	0.0007
107.18	-0.0533		114.662	-0.0132
107.18	-0.0533		114.891	-0.0618
107.458	-0.0013		115.593	0.0318
108.043	0.0372		115.771	-0.019
108.078	-0.0016		116.05	-0.0067
108.729	-0.0259		116.694	-0.0523
109.144	-0.0264		117.064	0.0109
109.587	0.0386		117.177	-0.0269
109.859	0.0645		118.025	-0.0057
110.499	0.0749		118.084	0.002
110.683	-0.0718		118.435	0.0005
110.683	-0.0718		118.911	-0.0004
111.111	-0.0004		119.023	0.0004
111.111	-0.0004		119.465	0.0169
111.452	0.0213		120.13	-0.0176
112.076	-0.0641		120.463	-0.0204
112.152	0.0481		120.838	0.0205
112.809	0.0328		121.046	-0.0054
113	0.0878		121.305	-0.0295
113.56	0.0089		121.806	0.0183
113.739	-0.005		121.978	-0.0469
114.416	-0.0934		122.704	-0.0317
114.423	-0.0094		123.16	-0.0104
115.203	0.0351		123.635	0.0101
115.401	-0.0715		123.714	-0.0618
115.401	-0.0715		124.084	0.0151
115.955	-0.0064		124.722	-0.0109
116.079	-0.0627		125.113	0.085
116.564	-0.0067		125.187	-0.0182
116.564	-0.0067		125.562	-0.0051
116.698	-0.0785		126.235	-0.0585
117.324	-0.0243		126.485	0.0362
117.488	-0.0111		126.611	-0.0345
118.172	-0.0077		127.676	-0.0289
118.322	-0.048		127.778	-0.0059
118.875	0.0157		127.824	-0.0244
119.117	0.0126		128.236	0.1035
119.117	0.0126		128.527	-0.0442
119.65	-0.0086		129.256	0.0146
119.745	-0.0894		129.995	0.016
120.204	0.0296		130.18	0.046
120.552	-0.0395		130.623	0.0139
121.014	0.0786		130.852	0.0005
121.497	-0.085		131.017	-0.0775
121.744	-0.0099		131.748	-0.013
122.236	-0.0867		132.212	-0.0204
122.541	0.0174		132.874	-0.0519
122.837	-0.088		133.136	-0.0457
122.837	-0.088		133.321	-0.0421
123.152	0.0718		133.367	-0.0103
123.152	0.0718		133.88	-0.0088
123.572	-0.0309		134.244	-0.0297
123.79	0.0897		134.244	0.0645
124.269	-0.0912
124.475	0.0596
125.049	-0.0929
125.1	0.0292
125.8	0.057
125.805	-0.0168
126.485	-0.0127
126.512	-0.0962
126.512	-0.0962
127.224	-0.0132
127.519	0.0632
127.778	-0.0135
128.257	-0.1182
128.517	-0.0139
128.517	-0.0139
128.964	0.039
129.147	0.0697
129.592	-0.0594
130.011	0.1297
130.634	0.0148
131.104	-0.1064
131.104	-0.1064
131.368	-0.0156
131.9	-0.062
132.012	0.0215
132.619	-0.0164
132.655	-0.1052
133.321	-0.0168
133.385	0.009
133.753	0.0461
133.753	0.0461
134.106	-0.0114
134.106	-0.0114
