# Supplementary material for: Evanescent field trapping and propulsion of Janus particles along optical nanofibers
Source: Nat Commun. 2023 Mar 27;14:1691. doi: 10.1038/s41467-023-37448-2 (PMC10043011; doi:10.1038/s41467-023-37448-2)
Supplement: Supplementary file 7 — Source Data [file 41467_2023_37448_MOESM7_ESM.zip › Source Data/fig7defg - simulated Delta_T, forces, enhancement vs ~R.xlsx]

## Sheet: Sheet1
3um Janus particle, 0.7um fiber, 100mW power
d=10nm, alpha0 = 27.5 deg									d=20nm, alpha0 = 28.5 deg
~R = Rcap/Rp	Delta_T (K)	Fy/P (pN/mW)	Fz/P (pN/mW)	Enhancement					~R = Rcap/Rp	Delta_T (K)	Fy/P (pN/mW)	Fz/P (pN/mW)	Enhancement
1	800	-0.28075	0.33234	6.1622					1	535	-0.25401	0.39837	7.38652
0.99216	519	-0.30916	0.22012	4.08144					0.99951	470	-0.26511	0.35638	6.60795
0.96825	249	-0.33445	0.14502	2.68894					0.99804	411	-0.27701	0.31914	5.91745
0.92702	86.8	-0.35065	0.09393	1.7416					0.99216	293	-0.29875	0.25401	4.70982
0.86603	35.3	-0.35421	0.07544	1.39878					0.96825	139	-0.32414	0.17167	3.18308
0.78062	23.7	-0.35454	0.06907	1.28072					0.92702	48.6	-0.33812	0.10499	1.94671
0.66144	15.5	-0.35717	0.06409	1.18833					0.86603	22.4	-0.33895	0.07916	1.46785
0	0	-0.35676	0.05393	1					0.78062	25	-0.3385	0.07159	1.32732
									0	1.5	-0.33883	0.05673	1
Interpolation (B-spline)
d=10nm, alpha0 = 27.5 deg									d=20nm, alpha0 = 28.5 deg
~R	Delta_T (K)	~R	Fy/P (pN/mW)	~R	Fz/P (pN/mW)	~R	Enhancement		~R	Delta_T (K)	~R	Fy/P (pN/mW)	~R	Fz/P (pN/mW)	~R	Enhancement
1.00004	800.112	0.99995	-0.28077	0.99995	0.33241	1.0001	6.16124		1.00004	534.877	0.99995	-0.25399	0.99995	0.39829	1.0001	7.38708
0.99859	748.255	0.99841	-0.28601	0.99841	0.31169	0.99869	5.77976		1.00004	522.975	0.99995	-0.25603	0.99995	0.3905	1.0001	7.24466
0.99835	743.154	0.99841	-0.2865	0.99841	0.30974	0.99846	5.74161		1.00004	521.7	0.99995	-0.25625	0.99995	0.38979	1.0001	7.2294
0.99835	738.054	0.99819	-0.28705	0.99819	0.30762	0.99822	5.70092		1.00004	520.425	0.99995	-0.25647	0.99995	0.38908	1.0001	7.21414
0.99811	732.103	0.99797	-0.28766	0.99797	0.30531	0.99822	5.65768		1.00004	519.15	0.99995	-0.25669	0.99995	0.38819	1.0001	7.19888
0.99787	726.152	0.99776	-0.28821	0.99776	0.30283	0.99799	5.61445		0.9998	517.875	0.99973	-0.25691	0.99973	0.38731	0.99986	7.18362
0.99763	719.776	0.99776	-0.28887	0.99776	0.30035	0.99775	5.56867		0.9998	516.174	0.99973	-0.25719	0.99973	0.38625	0.99986	7.16582
0.99763	713.4	0.99754	-0.28953	0.99754	0.29787	0.99752	5.52035		0.9998	514.899	0.99973	-0.25741	0.99973	0.38536	0.99986	7.14802
0.99738	706.6	0.99732	-0.29019	0.99732	0.29522	0.99728	5.47202		0.9998	513.199	0.99973	-0.25769	0.99973	0.3843	0.99986	7.12767
0.99714	699.799	0.9971	-0.29091	0.9971	0.29256	0.99728	5.42116		0.9998	511.499	0.99973	-0.25796	0.99973	0.38323	0.99986	7.10987
0.9969	692.573	0.99688	-0.29163	0.99688	0.28973	0.99705	5.3703		0.9998	510.224	0.99973	-0.25824	0.99973	0.38217	0.99986	7.08952
0.99666	685.347	0.99666	-0.29234	0.99666	0.28672	0.99681	5.31689		0.9998	508.523	0.99973	-0.25857	0.99973	0.38111	0.99986	7.06918
0.99642	677.696	0.99644	-0.29311	0.99644	0.28388	0.99635	5.26094		0.9998	506.398	0.99973	-0.25884	0.99973	0.38005	0.99986	7.04883
0.99618	670.045	0.996	-0.29388	0.996	0.28087	0.99611	5.20498		0.9998	504.698	0.99973	-0.25917	0.99973	0.37881	0.99986	7.02848
0.99594	661.969	0.99579	-0.29466	0.99579	0.27786	0.99588	5.14903		0.9998	502.998	0.99973	-0.2595	0.99973	0.37774	0.99986	7.0056
0.99545	653.893	0.99557	-0.29548	0.99557	0.27468	0.99564	5.09308		0.9998	501.298	0.99973	-0.25983	0.99973	0.37651	0.99986	6.98271
0.99521	645.817	0.99513	-0.29631	0.99513	0.27149	0.99541	5.03459		0.9998	499.172	0.99973	-0.26017	0.99973	0.37527	0.99986	6.95982
0.99497	637.315	0.99491	-0.29713	0.99491	0.26848	0.99494	4.97609		0.9998	497.472	0.99973	-0.2605	0.99973	0.37403	0.99986	6.93693
0.99449	628.814	0.99447	-0.29796	0.99447	0.26511	0.9947	4.91506		0.9998	495.347	0.99973	-0.26083	0.99973	0.37279	0.99986	6.91404
0.99425	620.313	0.99425	-0.29884	0.99425	0.26192	0.99423	4.85656		0.9998	493.221	0.99973	-0.26116	0.99973	0.37155	0.99986	6.89115
0.994	611.387	0.99381	-0.29972	0.99381	0.25874	0.994	4.79552		0.99956	491.521	0.99951	-0.26154	0.99951	0.37031	0.99963	6.86826
0.99352	602.886	0.99338	-0.30061	0.99338	0.25537	0.99353	4.73449		0.99956	489.396	0.99951	-0.26187	0.99951	0.36907	0.99963	6.84283
0.99304	593.96	0.99316	-0.30149	0.99316	0.25218	0.99306	4.67345		0.99956	487.271	0.99951	-0.26226	0.99951	0.36765	0.99963	6.81994
0.9928	585.034	0.99272	-0.30237	0.99272	0.24882	0.99283	4.61241		0.99956	485.57	0.99951	-0.26259	0.99951	0.36641	0.99963	6.79451
0.99231	575.682	0.99228	-0.30325	0.99228	0.24563	0.99236	4.55392		0.99956	483.445	0.99951	-0.26298	0.99951	0.36499	0.99963	6.77162
0.99183	566.756	0.99184	-0.30413	0.99184	0.24227	0.99189	4.49288		0.99956	481.32	0.99951	-0.26336	0.99951	0.36375	0.99963	6.74619
0.99135	557.83	0.99141	-0.30501	0.99141	0.23908	0.99142	4.43184		0.99956	479.195	0.99951	-0.26375	0.99951	0.36234	0.99963	6.72075
0.99087	548.479	0.99097	-0.30595	0.99097	0.23589	0.99095	4.37335		0.99956	477.069	0.99951	-0.26413	0.99951	0.3611	0.99963	6.69786
0.99038	539.128	0.99053	-0.30683	0.99053	0.2327	0.99048	4.31231		0.99956	474.944	0.99929	-0.26446	0.99929	0.35968	0.99939	6.67243
0.9899	530.201	0.98987	-0.30771	0.98987	0.22952	0.99001	4.25381		0.99932	472.819	0.99929	-0.26485	0.99929	0.35844	0.99939	6.647
0.98942	520.85	0.98944	-0.30865	0.98944	0.22633	0.98954	4.19532		0.99932	470.694	0.99929	-0.26523	0.99929	0.35702	0.99939	6.62411
0.98893	511.924	0.98878	-0.30953	0.98878	0.22314	0.98884	4.13937		0.99932	468.993	0.99929	-0.26562	0.99929	0.35579	0.99939	6.59868
0.98821	502.573	0.98834	-0.31041	0.98834	0.22013	0.98837	4.08087		0.99932	466.868	0.99929	-0.26601	0.99929	0.35455	0.99939	6.57325
0.98773	493.221	0.98768	-0.31129	0.98768	0.21712	0.9879	4.02492		0.99932	464.743	0.99929	-0.26639	0.99929	0.35313	0.99939	6.55036
0.98724	484.295	0.98725	-0.31218	0.98725	0.21411	0.9872	3.97152		0.99932	462.617	0.99929	-0.26678	0.99929	0.35189	0.99939	6.52492
0.98652	475.369	0.98659	-0.31306	0.98659	0.21128	0.9865	3.91556		0.99932	460.492	0.99907	-0.26716	0.99907	0.35047	0.99916	6.50203
0.98579	466.018	0.98593	-0.31394	0.98593	0.20826	0.98603	3.86216		0.99907	458.367	0.99907	-0.2676	0.99907	0.34923	0.99916	6.4766
0.98531	457.092	0.98528	-0.31482	0.98528	0.20543	0.98532	3.80875		0.99907	456.667	0.99907	-0.26799	0.99907	0.34799	0.99916	6.45371
0.98459	448.166	0.98462	-0.31565	0.98462	0.2026	0.98462	3.75534		0.99907	454.541	0.99907	-0.26837	0.99907	0.34658	0.99916	6.42828
0.98386	439.239	0.98396	-0.31653	0.98396	0.19976	0.98392	3.70448		0.99907	452.416	0.99907	-0.26876	0.99907	0.34534	0.99916	6.40285
0.98314	430.313	0.98331	-0.31736	0.98331	0.19711	0.98321	3.65361		0.99907	450.291	0.99885	-0.2692	0.99885	0.34392	0.99893	6.37996
0.98241	421.387	0.98243	-0.31824	0.98243	0.19445	0.98251	3.60275		0.99883	448.166	0.99885	-0.26959	0.99885	0.34268	0.99893	6.35453
0.98169	412.461	0.98177	-0.31906	0.98177	0.19162	0.98181	3.55443		0.99883	446.04	0.99885	-0.27003	0.99885	0.34126	0.99893	6.32909
0.98097	403.96	0.9809	-0.31989	0.9809	0.18896	0.9811	3.5061		0.99883	443.915	0.99885	-0.27041	0.99885	0.34002	0.99893	6.30366
0.98024	395.034	0.98024	-0.32072	0.98024	0.18648	0.98016	3.45778		0.99883	441.79	0.99863	-0.27085	0.99863	0.33861	0.99869	6.27823
0.97952	386.532	0.97937	-0.32154	0.97937	0.18383	0.97946	3.40946		0.99883	439.239	0.99863	-0.27129	0.99863	0.33719	0.99869	6.2528
0.97855	378.031	0.97871	-0.32237	0.97871	0.18135	0.97876	3.36114		0.99859	437.114	0.99863	-0.27174	0.99863	0.33577	0.99869	6.22737
0.97783	369.53	0.97783	-0.32314	0.97783	0.17887	0.97782	3.31536		0.99859	434.989	0.99841	-0.27218	0.99841	0.33453	0.99846	6.20193
0.97686	361.029	0.97696	-0.32397	0.97696	0.17639	0.97688	3.26958		0.99859	432.438	0.99841	-0.27262	0.99841	0.33312	0.99846	6.1765
0.97614	352.528	0.97608	-0.32474	0.97608	0.17391	0.97618	3.2238		0.99835	430.313	0.99841	-0.27306	0.99841	0.3317	0.99846	6.14852
0.97517	344.452	0.97521	-0.32556	0.97521	0.17143	0.97524	3.18057		0.99835	427.763	0.99819	-0.27355	0.99819	0.33011	0.99822	6.12309
0.97421	335.951	0.97433	-0.32634	0.97433	0.16913	0.9743	3.13479		0.99835	425.213	0.99819	-0.27399	0.99819	0.32869	0.99822	6.09512
0.97348	327.875	0.97345	-0.32711	0.97345	0.16682	0.97336	3.09156		0.99811	423.087	0.99819	-0.27449	0.99819	0.32727	0.99822	6.06714
0.97252	320.224	0.97236	-0.32782	0.97236	0.16452	0.97243	3.04832		0.99811	420.537	0.99797	-0.27499	0.99797	0.32568	0.99799	6.03917
0.97155	312.148	0.97148	-0.3286	0.97148	0.16222	0.97149	3.00763		0.99811	417.987	0.99797	-0.27548	0.99797	0.32426	0.99799	6.01119
0.97058	304.497	0.97039	-0.32937	0.97039	0.15992	0.97055	2.96439		0.99787	415.436	0.99776	-0.27598	0.99776	0.32267	0.99775	5.98321
0.96938	296.421	0.96951	-0.33008	0.96951	0.15762	0.96961	2.9237		0.99787	412.461	0.99776	-0.27653	0.99776	0.32107	0.99775	5.9527
0.96841	289.195	0.96842	-0.3308	0.96842	0.15549	0.96844	2.88301		0.99763	409.911	0.99754	-0.27702	0.99754	0.31948	0.99775	5.92472
0.96744	281.544	0.96754	-0.33152	0.96754	0.15336	0.9675	2.84232		0.99763	406.935	0.99754	-0.27758	0.99754	0.31789	0.99752	5.8942
0.96648	274.318	0.96645	-0.33223	0.96645	0.15106	0.96633	2.80163		0.99738	404.385	0.99732	-0.27813	0.99732	0.31612	0.99752	5.86368
0.96527	266.667	0.96535	-0.33295	0.96535	0.14894	0.96539	2.76348		0.99738	401.409	0.99732	-0.27868	0.99732	0.31452	0.99728	5.83062
0.96431	259.866	0.96426	-0.33361	0.96426	0.14699	0.96422	2.72533		0.99714	398.434	0.9971	-0.27923	0.9971	0.31275	0.99705	5.8001
0.9631	252.64	0.96316	-0.33427	0.96316	0.14486	0.96304	2.68718		0.99714	395.034	0.99688	-0.27978	0.99688	0.31098	0.99705	5.76704
0.96189	245.839	0.96207	-0.33493	0.96207	0.14292	0.96187	2.64903		0.9969	392.058	0.99688	-0.28039	0.99688	0.30921	0.99681	5.73398
0.96093	239.038	0.96076	-0.33559	0.96076	0.14079	0.9607	2.61089		0.9969	389.083	0.99666	-0.28099	0.99666	0.30744	0.99681	5.70092
0.95972	232.237	0.95966	-0.33625	0.95966	0.13884	0.95953	2.57528		0.99666	385.682	0.99666	-0.2816	0.99666	0.30549	0.99658	5.66531
0.95851	225.861	0.95857	-0.33686	0.95857	0.13689	0.95835	2.53967		0.99642	382.282	0.99644	-0.2822	0.99644	0.30372	0.99635	5.63225
0.9573	219.485	0.95725	-0.33752	0.95725	0.13495	0.95718	2.50407		0.99642	378.881	0.99622	-0.28281	0.99622	0.30177	0.99635	5.59664
0.9561	213.11	0.95594	-0.33813	0.95594	0.133	0.95601	2.46846		0.99618	375.481	0.996	-0.28347	0.996	0.29982	0.99611	5.56104
0.95489	206.734	0.95484	-0.33873	0.95484	0.13123	0.95484	2.43286		0.99594	372.081	0.99579	-0.28413	0.99579	0.29787	0.99588	5.52289
0.95344	200.783	0.95353	-0.33928	0.95353	0.12928	0.95343	2.3998		0.99569	368.68	0.99579	-0.28479	0.99579	0.29593	0.99564	5.48728
0.95223	194.832	0.95222	-0.33989	0.95222	0.12751	0.95226	2.36673		0.99545	364.855	0.99557	-0.28545	0.99557	0.29398	0.99541	5.44914
0.95103	189.306	0.9509	-0.34044	0.9509	0.12574	0.95085	2.33367		0.99545	361.454	0.99535	-0.28612	0.99535	0.29185	0.99541	5.41099
0.94958	183.356	0.94959	-0.34099	0.94959	0.12397	0.94944	2.30061		0.99521	357.629	0.99513	-0.28678	0.99513	0.28973	0.99517	5.37284
0.94813	177.83	0.94828	-0.34154	0.94828	0.12237	0.94827	2.26755		0.99497	353.803	0.99491	-0.28749	0.99491	0.28778	0.99494	5.33469
0.94692	172.304	0.94674	-0.34209	0.94674	0.1206	0.94686	2.23703		0.99473	349.978	0.99447	-0.28815	0.99447	0.28566	0.9947	5.29654
0.94547	167.204	0.94543	-0.34259	0.94543	0.11901	0.94546	2.20651		0.99425	346.152	0.99425	-0.28887	0.99425	0.28353	0.99423	5.25585
0.94402	161.678	0.94412	-0.34309	0.94412	0.11741	0.94405	2.17599		0.994	342.327	0.99403	-0.28959	0.99403	0.28123	0.994	5.21516
0.94258	156.577	0.94258	-0.34358	0.94258	0.11582	0.94264	2.14802		0.99376	338.501	0.99381	-0.2903	0.99381	0.2791	0.99377	5.17447
0.94113	151.902	0.94105	-0.34408	0.94105	0.11423	0.941	2.1175		0.99352	334.251	0.99338	-0.29102	0.99338	0.27698	0.99353	5.13377
0.93968	146.801	0.93974	-0.34457	0.93974	0.11263	0.93959	2.08952		0.99328	330.425	0.99316	-0.29174	0.99316	0.27468	0.99306	5.09308
0.93823	142.125	0.9382	-0.34501	0.9382	0.11122	0.93819	2.06155		0.9928	326.175	0.99272	-0.29245	0.99272	0.27237	0.99283	5.04985
0.93678	137.45	0.93667	-0.34545	0.93667	0.1098	0.93654	2.03611		0.99256	321.924	0.9925	-0.29322	0.9925	0.27007	0.99259	5.00916
0.93509	133.199	0.93514	-0.3459	0.93514	0.10838	0.93514	2.00814		0.99207	317.673	0.99206	-0.29394	0.99206	0.26777	0.99212	4.96592
0.93364	128.949	0.93361	-0.34628	0.93361	0.10697	0.9335	1.98271		0.99183	313.423	0.99163	-0.29471	0.99163	0.26547	0.99166	4.92269
0.93195	124.698	0.93186	-0.34672	0.93186	0.10555	0.93185	1.95727		0.99135	309.172	0.99141	-0.29548	0.99141	0.26316	0.99142	4.87945
0.9305	120.447	0.93032	-0.34711	0.93032	0.10431	0.93021	1.93438		0.99087	304.922	0.99097	-0.29625	0.99097	0.26068	0.99095	4.83622
0.92881	116.622	0.92879	-0.34749	0.92879	0.10289	0.92857	1.90895		0.99062	300.671	0.99053	-0.29702	0.99053	0.25838	0.99048	4.79044
0.92712	112.796	0.92704	-0.34782	0.92704	0.10165	0.92693	1.88606		0.99014	295.996	0.99009	-0.2978	0.99009	0.2559	0.99001	4.7472
0.92543	108.971	0.92551	-0.34821	0.92551	0.10041	0.92529	1.86317		0.98966	291.745	0.98966	-0.29857	0.98966	0.2536	0.98954	4.70142
0.92374	105.145	0.92375	-0.34854	0.92375	0.09935	0.92365	1.84283		0.98918	287.069	0.989	-0.29934	0.989	0.25112	0.98908	4.65565
0.92205	101.745	0.922	-0.34887	0.922	0.09811	0.92201	1.81994		0.98869	282.394	0.98856	-0.30011	0.98856	0.24864	0.98861	4.60987
0.92036	98.3445	0.92025	-0.34915	0.92025	0.09705	0.92013	1.79959		0.98797	277.718	0.98812	-0.30094	0.98812	0.24616	0.98814	4.56409
0.91867	95.3691	0.9185	-0.34948	0.9185	0.09599	0.91849	1.77925		0.98748	273.468	0.98747	-0.30171	0.98747	0.24368	0.98743	4.51831
0.91674	91.9687	0.91675	-0.34975	0.91675	0.09492	0.91661	1.76144		0.987	268.792	0.98703	-0.30253	0.98703	0.2412	0.98697	4.46999
0.91505	88.9933	0.915	-0.35003	0.915	0.09404	0.91474	1.74364		0.98628	264.116	0.98637	-0.30331	0.98637	0.23855	0.9865	4.42421
0.91312	86.0179	0.91303	-0.35025	0.91303	0.09298	0.91309	1.7233		0.98579	259.441	0.98571	-0.30413	0.98571	0.23607	0.98579	4.37589
0.91143	83.0425	0.91128	-0.35052	0.91128	0.09209	0.91122	1.70804		0.98507	254.765	0.98506	-0.3049	0.98506	0.23341	0.98509	4.33011
0.9095	80.4922	0.9093	-0.35074	0.9093	0.0912	0.90934	1.69023		0.98459	249.664	0.9844	-0.30573	0.9844	0.23093	0.98462	4.28179
0.90757	77.9418	0.90755	-0.35096	0.90755	0.09032	0.90747	1.67497		0.98386	244.989	0.98374	-0.3065	0.98374	0.22828	0.98392	4.23347
0.90563	75.3915	0.90558	-0.35118	0.90558	0.08943	0.90559	1.65717		0.98314	240.313	0.98309	-0.30733	0.98309	0.2258	0.98321	4.18769
0.9037	72.8412	0.90361	-0.3514	0.90361	0.08855	0.90348	1.64191		0.98241	235.638	0.98243	-0.3081	0.98243	0.22314	0.98251	4.13937
0.90177	70.7159	0.90164	-0.35157	0.90164	0.08784	0.9016	1.6292		0.98169	230.962	0.98177	-0.30893	0.98177	0.22048	0.98181	4.09105
0.8996	68.5906	0.89967	-0.35174	0.89967	0.08695	0.89949	1.61394		0.98097	226.286	0.9809	-0.3097	0.9809	0.218	0.98087	4.04273
0.89767	66.4653	0.8977	-0.35196	0.8977	0.08625	0.89762	1.60122		0.98024	221.186	0.98024	-0.31047	0.98024	0.21535	0.98016	3.9944
0.89573	64.34	0.89551	-0.35212	0.89551	0.08554	0.89551	1.58596		0.97928	216.51	0.97937	-0.31129	0.97937	0.21269	0.97946	3.94608
0.89356	62.2148	0.89354	-0.35223	0.89354	0.08483	0.89339	1.57325		0.97855	211.834	0.97849	-0.31207	0.97849	0.21021	0.97852	3.89776
0.89139	60.5145	0.89135	-0.3524	0.89135	0.0843	0.89128	1.56053		0.97783	207.159	0.97783	-0.31284	0.97783	0.20756	0.97782	3.84944
0.88946	58.8143	0.88938	-0.35251	0.88938	0.08359	0.88917	1.55036		0.97686	202.483	0.97696	-0.31361	0.97696	0.2049	0.97688	3.80112
0.88728	56.689	0.88719	-0.35267	0.88719	0.08306	0.88706	1.53764		0.97614	197.808	0.97608	-0.31438	0.97608	0.20224	0.97618	3.7528
0.88511	55.4139	0.885	-0.35278	0.885	0.08235	0.88495	1.52747		0.97517	193.557	0.97521	-0.31515	0.97521	0.19976	0.97524	3.70448
0.88294	53.7137	0.88281	-0.35289	0.88281	0.08182	0.88284	1.51729		0.97421	188.881	0.97433	-0.31587	0.97433	0.19711	0.9743	3.65615
0.88076	52.0134	0.88062	-0.353	0.88062	0.08129	0.8805	1.50712		0.97324	184.206	0.97345	-0.31664	0.97345	0.19463	0.97336	3.60783
0.87835	50.7383	0.87843	-0.35311	0.87843	0.08076	0.87839	1.49695		0.97252	179.53	0.97236	-0.31736	0.97236	0.19197	0.97243	3.55951
0.87618	49.038	0.87603	-0.35322	0.87603	0.08022	0.87604	1.48678		0.97155	175.28	0.97148	-0.31807	0.97148	0.18932	0.97149	3.51373
0.87376	47.7629	0.87384	-0.35328	0.87384	0.07969	0.8737	1.4766		0.97058	171.029	0.97039	-0.31879	0.97039	0.18684	0.97055	3.46541
0.87159	46.4877	0.87143	-0.35339	0.87143	0.07916	0.87135	1.46897		0.96938	166.353	0.96951	-0.3195	0.96951	0.18436	0.96961	3.41709
0.86918	45.2125	0.86902	-0.35344	0.86902	0.07881	0.86901	1.4588		0.96841	162.103	0.96842	-0.32022	0.96842	0.1817	0.96844	3.37131
0.86676	44.3624	0.86683	-0.35355	0.86683	0.07828	0.86666	1.45117		0.96744	157.852	0.96754	-0.32088	0.96754	0.17922	0.9675	3.32299
0.86435	43.0872	0.86442	-0.35361	0.86442	0.07792	0.86432	1.44354		0.96648	153.602	0.96645	-0.32154	0.96645	0.17674	0.96633	3.27721
0.86193	41.8121	0.86201	-0.35366	0.86201	0.07739	0.86197	1.43591		0.96527	149.776	0.96535	-0.32226	0.96535	0.17426	0.96539	3.23143
0.85952	40.962	0.85939	-0.35372	0.85939	0.07704	0.85939	1.42828		0.96431	145.526	0.96426	-0.32287	0.96426	0.17178	0.96422	3.18566
0.8571	40.1119	0.85698	-0.35377	0.85698	0.07668	0.85705	1.42065		0.9631	141.7	0.96316	-0.32353	0.96316	0.1693	0.96304	3.13988
0.85445	39.2617	0.85435	-0.35383	0.85435	0.07633	0.85447	1.41302		0.96189	137.875	0.96207	-0.32413	0.96207	0.16682	0.96187	3.0941
0.85203	37.9866	0.85194	-0.35388	0.85194	0.07597	0.85189	1.40793		0.96093	134.049	0.96076	-0.32474	0.96076	0.16452	0.9607	3.05086
0.84938	37.1365	0.84932	-0.35394	0.84932	0.07562	0.84931	1.40031		0.95972	130.224	0.95966	-0.32534	0.95966	0.16204	0.95953	3.00509
0.84672	36.2863	0.84669	-0.35399	0.84669	0.07527	0.84673	1.39268		0.95851	126.398	0.95857	-0.32595	0.95857	0.15974	0.95835	2.96185
0.84431	35.4362	0.84406	-0.35405	0.84406	0.07491	0.84415	1.38759		0.9573	122.998	0.95725	-0.3265	0.95725	0.15726	0.95718	2.91862
0.84165	35.0112	0.84143	-0.3541	0.84143	0.07456	0.84157	1.3825		0.9561	119.172	0.95594	-0.32705	0.95594	0.15496	0.95601	2.87538
0.83875	34.1611	0.83881	-0.35416	0.83881	0.0742	0.83875	1.37487		0.95489	115.772	0.95484	-0.3276	0.95484	0.15266	0.95484	2.83215
0.8361	33.311	0.83618	-0.35416	0.83618	0.07385	0.83617	1.36979		0.95344	112.371	0.95353	-0.32815	0.95353	0.15035	0.95343	2.78891
0.83344	32.8859	0.83333	-0.35421	0.83333	0.07367	0.83336	1.3647		0.95223	108.971	0.95222	-0.32865	0.95222	0.14823	0.95226	2.74822
0.83054	32.0358	0.83049	-0.35427	0.83049	0.07332	0.83055	1.35961		0.95103	105.996	0.9509	-0.3292	0.9509	0.14593	0.95085	2.70753
0.82789	31.6107	0.82786	-0.35427	0.82786	0.07314	0.82773	1.35453		0.94958	102.595	0.94959	-0.3297	0.94959	0.1438	0.94944	2.66684
0.82499	30.7606	0.82501	-0.35433	0.82501	0.07279	0.82492	1.34944		0.94813	99.6197	0.94828	-0.33014	0.94828	0.14168	0.94827	2.62614
0.82209	30.3356	0.82195	-0.35438	0.82195	0.07261	0.8221	1.34435		0.94692	96.6443	0.94674	-0.33063	0.94674	0.13955	0.94686	2.588
0.8192	29.9105	0.8191	-0.35438	0.8191	0.07226	0.81905	1.33927		0.94547	93.6689	0.94543	-0.33107	0.94543	0.13743	0.94546	2.5473
0.8163	29.4855	0.81626	-0.35444	0.81626	0.07208	0.81624	1.33418		0.94402	90.6935	0.94412	-0.33152	0.94412	0.1353	0.94405	2.50916
0.8134	29.0604	0.81319	-0.35444	0.81319	0.07172	0.81319	1.33164		0.94258	87.7181	0.94258	-0.33196	0.94258	0.13335	0.94264	2.47101
0.81026	28.2103	0.81034	-0.35449	0.81034	0.07155	0.81038	1.32655		0.94113	85.1678	0.94105	-0.33234	0.94105	0.13123	0.941	2.4354
0.80736	27.7852	0.80728	-0.35455	0.80728	0.07137	0.80733	1.32146		0.93968	82.1924	0.93974	-0.33273	0.93974	0.12928	0.93959	2.39725
0.80423	27.3602	0.80421	-0.35455	0.80421	0.07119	0.80428	1.31892		0.93823	79.6421	0.9382	-0.33311	0.9382	0.12733	0.93819	2.36165
0.80109	26.9351	0.80115	-0.3546	0.80115	0.07084	0.801	1.31384		0.93678	77.0917	0.93667	-0.3335	0.93667	0.12556	0.93654	2.32859
0.79795	26.5101	0.79787	-0.35466	0.79787	0.07066	0.79795	1.31129		0.93509	74.5414	0.93514	-0.33383	0.93514	0.12361	0.93514	2.29298
0.79481	26.085	0.7948	-0.35466	0.7948	0.07048	0.79466	1.30621		0.93364	72.4161	0.93361	-0.33421	0.93361	0.12184	0.9335	2.25992
0.79167	26.085	0.79152	-0.35471	0.79152	0.07031	0.79162	1.30366		0.93195	69.8658	0.93186	-0.33449	0.93186	0.12007	0.93185	2.22686
0.78829	25.66	0.78823	-0.35477	0.78823	0.07013	0.78833	1.29858		0.9305	67.7405	0.93032	-0.33482	0.93032	0.1183	0.93021	2.19379
0.78491	25.2349	0.78495	-0.35477	0.78495	0.06995	0.78505	1.29603		0.92881	65.6152	0.92879	-0.33515	0.92879	0.11671	0.92857	2.16328
0.78177	24.8098	0.78166	-0.35482	0.78166	0.0696	0.78177	1.29095		0.92712	63.4899	0.92704	-0.33543	0.92704	0.11494	0.92693	2.13276
0.77839	24.3848	0.77838	-0.35488	0.77838	0.06942	0.77825	1.2884		0.92543	61.3646	0.92551	-0.3357	0.92551	0.11334	0.92529	2.10224
0.77501	23.9597	0.77488	-0.35493	0.77488	0.06924	0.77497	1.28586		0.92374	59.2394	0.92375	-0.33592	0.92375	0.11175	0.92365	2.07426
0.77163	23.9597	0.77159	-0.35499	0.77159	0.06907	0.77145	1.28077		0.92205	57.5391	0.922	-0.3362	0.922	0.11033	0.92201	2.04629
0.76801	23.5347	0.76809	-0.35504	0.76809	0.06889	0.76816	1.27823		0.92036	55.4139	0.92025	-0.33642	0.92025	0.10874	0.92013	2.01831
0.76439	23.1096	0.76437	-0.3551	0.76437	0.06871	0.76441	1.27569		0.91867	53.7137	0.9185	-0.33658	0.9185	0.10732	0.91849	1.99034
0.76076	22.6846	0.76086	-0.35515	0.76086	0.06854	0.7609	1.2706		0.91674	52.0134	0.91675	-0.3368	0.91675	0.10608	0.91661	1.9649
0.75714	22.6846	0.75714	-0.35521	0.75714	0.06836	0.75714	1.26806		0.91505	50.3132	0.915	-0.33697	0.915	0.10466	0.91474	1.94201
0.75328	22.2595	0.7532	-0.35526	0.7532	0.06818	0.75316	1.26551		0.91312	49.038	0.91303	-0.33719	0.91303	0.10342	0.91309	1.91658
0.74918	21.8345	0.74904	-0.35532	0.74904	0.068	0.74917	1.26043		0.91143	47.3378	0.91128	-0.33736	0.91128	0.10201	0.91122	1.89369
0.74483	21.4094	0.74488	-0.35537	0.74488	0.06783	0.74495	1.25788		0.9095	46.0626	0.9093	-0.33747	0.9093	0.10094	0.90934	1.8708
0.74048	21.4094	0.7405	-0.35548	0.7405	0.06765	0.74049	1.25534		0.90757	44.3624	0.90755	-0.33763	0.90755	0.0997	0.90747	1.84791
0.7359	20.9843	0.73591	-0.35554	0.73591	0.06747	0.7358	1.25025		0.90563	43.0872	0.90558	-0.33774	0.90558	0.09847	0.90559	1.82757
0.73107	20.5593	0.73109	-0.35559	0.73109	0.0673	0.73111	1.24771		0.9037	41.8121	0.90361	-0.33785	0.90361	0.0974	0.90348	1.80722
0.726	20.5593	0.72583	-0.35565	0.72583	0.06712	0.72595	1.24517		0.90177	40.5369	0.90164	-0.33796	0.90164	0.09634	0.9016	1.78688
0.72068	20.1342	0.72058	-0.3557	0.72058	0.06694	0.72056	1.24008		0.8996	39.6868	0.89967	-0.33807	0.89967	0.09528	0.89949	1.76653
0.71489	19.7092	0.71489	-0.35581	0.71489	0.06677	0.71493	1.23754		0.89767	38.4116	0.8977	-0.33818	0.8977	0.09421	0.89762	1.74873
0.70909	19.2841	0.70898	-0.35587	0.70898	0.06659	0.70907	1.23245		0.89573	37.5615	0.89551	-0.33824	0.89551	0.09333	0.89551	1.73093
0.70282	19.2841	0.70285	-0.35592	0.70285	0.06623	0.70274	1.22991		0.89356	36.2863	0.89354	-0.33829	0.89354	0.09244	0.89339	1.71312
0.6963	18.8591	0.69628	-0.35598	0.69628	0.06606	0.69617	1.22737		0.89139	35.4362	0.89135	-0.3384	0.89135	0.09156	0.89128	1.69786
0.6893	18.434	0.68927	-0.35603	0.68927	0.06588	0.68913	1.22228		0.88946	34.5861	0.88938	-0.33846	0.88938	0.09067	0.88917	1.68006
0.68181	18.0089	0.68183	-0.35609	0.68183	0.0657	0.68186	1.21974		0.88728	33.736	0.88719	-0.33851	0.88719	0.08979	0.88706	1.6648
0.67433	18.0089	0.67417	-0.35614	0.67417	0.06553	0.67413	1.21465		0.88511	32.8859	0.885	-0.33851	0.885	0.0889	0.88495	1.64954
0.66612	17.5839	0.66606	-0.35625	0.66606	0.06535	0.66615	1.21211		0.88294	32.0358	0.88281	-0.33857	0.88281	0.08819	0.88284	1.63428
0.65742	17.1588	0.65753	-0.35631	0.65753	0.06517	0.65748	1.20702		0.88076	31.1857	0.88062	-0.33862	0.88062	0.08731	0.8805	1.62157
0.64849	16.7338	0.64855	-0.35636	0.64855	0.06482	0.64856	1.20448		0.87835	30.7606	0.87843	-0.33862	0.87843	0.0866	0.87839	1.60631
0.63907	16.3087	0.63892	-0.35642	0.63892	0.06464	0.63895	1.19939		0.87618	29.9105	0.87603	-0.33868	0.87603	0.08589	0.87604	1.59359
0.62893	16.3087	0.62906	-0.35647	0.62906	0.06446	0.62886	1.1943		0.87376	29.4855	0.87384	-0.33868	0.87384	0.08518	0.8737	1.58087
0.61855	15.8837	0.61856	-0.35653	0.61856	0.06429	0.61855	1.19176		0.87159	29.0604	0.87143	-0.33868	0.87143	0.08465	0.87135	1.5707
0.60744	15.4586	0.60739	-0.35653	0.60739	0.06393	0.60752	1.18667		0.86918	28.2103	0.86902	-0.33873	0.86902	0.08394	0.86901	1.55799
0.59586	15.0336	0.596	-0.35658	0.596	0.06375	0.5958	1.18159		0.86676	27.7852	0.86683	-0.33873	0.86683	0.08341	0.86666	1.54527
0.58378	14.6085	0.58374	-0.35664	0.58374	0.06358	0.58384	1.1765		0.86435	27.3602	0.86442	-0.33873	0.86442	0.0827	0.86432	1.5351
0.57123	14.1835	0.57105	-0.35669	0.57105	0.06322	0.57117	1.17396		0.86193	26.9351	0.86201	-0.33873	0.86201	0.08217	0.86197	1.52492
0.55771	13.7584	0.55769	-0.35669	0.55769	0.06305	0.55781	1.16887		0.85952	26.5101	0.85939	-0.33873	0.85939	0.08164	0.85939	1.51475
0.54394	13.3333	0.5439	-0.35675	0.5439	0.06269	0.54397	1.16378		0.8571	26.5101	0.85698	-0.33873	0.85698	0.08111	0.85681	1.50458
0.52946	12.9083	0.52945	-0.35675	0.52945	0.06251	0.52943	1.1587		0.85445	26.085	0.85435	-0.33873	0.85435	0.08058	0.85423	1.4944
0.51473	12.4832	0.51478	-0.3568	0.51478	0.06216	0.51466	1.15361		0.85179	25.66	0.85172	-0.33873	0.85172	0.08005	0.85165	1.48678
0.49952	12.0582	0.49945	-0.3568	0.49945	0.06198	0.49941	1.14852		0.84889	25.66	0.84888	-0.33873	0.84888	0.07969	0.84884	1.4766
0.48382	11.6331	0.48369	-0.35686	0.48369	0.06163	0.4837	1.14344		0.846	25.2349	0.84581	-0.33873	0.84581	0.07916	0.84579	1.46897
0.46789	11.2081	0.46771	-0.35686	0.46771	0.06145	0.46775	1.13835		0.84286	24.8098	0.84275	-0.33873	0.84275	0.07881	0.84274	1.46134
0.45147	10.783	0.45151	-0.35686	0.45151	0.0611	0.45157	1.13327		0.83948	24.8098	0.83946	-0.33873	0.83946	0.07828	0.83946	1.45371
0.43505	10.3579	0.43508	-0.35686	0.43508	0.06074	0.43492	1.12818		0.83586	24.3848	0.83574	-0.33873	0.83574	0.07792	0.83594	1.44354
0.41839	9.93289	0.41823	-0.35691	0.41823	0.06057	0.41827	1.12309		0.83199	24.3848	0.83202	-0.33873	0.83202	0.07739	0.83195	1.43591
0.40149	9.50783	0.40137	-0.35691	0.40137	0.06021	0.40139	1.11801		0.82789	24.3848	0.82786	-0.33873	0.82786	0.07704	0.82797	1.42828
0.38435	9.08277	0.38451	-0.35691	0.38451	0.06004	0.38427	1.11292		0.82354	23.9597	0.82348	-0.33873	0.82348	0.07668	0.82351	1.42319
0.36744	8.65772	0.36743	-0.35691	0.36743	0.05968	0.36738	1.10783		0.81871	23.9597	0.81888	-0.33873	0.81888	0.07633	0.81882	1.41556
0.3503	8.23266	0.35036	-0.35691	0.35036	0.0595	0.35026	1.10275		0.81364	23.5347	0.81363	-0.33873	0.81363	0.07597	0.81366	1.40793
0.33316	7.80761	0.33328	-0.35691	0.33328	0.05915	0.33314	1.09766		0.80833	23.5347	0.80837	-0.33873	0.80837	0.07562	0.80827	1.40031
0.31626	7.38255	0.3162	-0.35691	0.3162	0.05897	0.31626	1.09257		0.80254	23.5347	0.80246	-0.33873	0.80246	0.07527	0.8024	1.39522
0.29936	6.95749	0.29934	-0.35691	0.29934	0.05862	0.29937	1.08749		0.79626	23.1096	0.79611	-0.33873	0.79611	0.07491	0.79607	1.38759
0.2827	6.95749	0.2827	-0.35691	0.2827	0.05844	0.28249	1.0824		0.7895	23.1096	0.78955	-0.33868	0.78955	0.07456	0.78951	1.37996
0.26604	6.53244	0.26606	-0.35691	0.26606	0.05809	0.26607	1.07731		0.78225	23.1096	0.78232	-0.33868	0.78232	0.0742	0.78224	1.37487
0.24986	6.10738	0.24986	-0.35691	0.24986	0.05791	0.24966	1.07223		0.77453	22.6846	0.77466	-0.33868	0.77466	0.07385	0.7745	1.36724
0.23392	5.68233	0.23388	-0.35691	0.23388	0.05756	0.23371	1.06714		0.76632	22.6846	0.76634	-0.33868	0.76634	0.07349	0.76629	1.35961
0.21823	5.25727	0.21812	-0.35686	0.21812	0.05738	0.218	1.06205		0.75763	22.6846	0.75758	-0.33868	0.75758	0.07314	0.75761	1.35453
0.20278	4.83221	0.20301	-0.35686	0.20301	0.0572	0.20276	1.05951		0.74821	22.2595	0.74817	-0.33868	0.74817	0.07279	0.74823	1.3469
0.18805	4.40716	0.18812	-0.35686	0.18812	0.05685	0.18798	1.05443		0.73831	22.2595	0.73831	-0.33868	0.73831	0.07243	0.73838	1.33927
0.17356	3.9821	0.17367	-0.35686	0.17367	0.05667	0.17344	1.04934		0.72769	21.8345	0.72781	-0.33868	0.72781	0.07208	0.72783	1.33164
0.1598	3.9821	0.15988	-0.35686	0.15988	0.05649	0.15961	1.0468		0.71658	21.8345	0.71642	-0.33868	0.71642	0.07172	0.71657	1.32655
0.14652	3.55705	0.14652	-0.35686	0.14652	0.05632	0.14624	1.04171		0.70475	21.4094	0.7046	-0.33862	0.7046	0.07137	0.70461	1.31892
0.13372	3.13199	0.13383	-0.35686	0.13383	0.05614	0.13357	1.03917		0.69195	20.9843	0.69212	-0.33862	0.69212	0.07102	0.69195	1.31129
0.12165	3.13199	0.12157	-0.3568	0.12157	0.05579	0.12161	1.03662		0.67867	20.9843	0.67876	-0.33862	0.67876	0.07066	0.67882	1.30366
0.1103	2.70694	0.1104	-0.3568	0.1104	0.05561	0.11012	1.03154		0.66467	20.5593	0.66475	-0.33862	0.66475	0.07031	0.66474	1.29603
-4.02414e-05	0.1566	5.47345e-05	-0.35675	5.47345e-05	0.05401	-9.77135e-05	1.00102		0.64994	20.1342	0.64986	-0.33862	0.64986	0.06995	0.64997	1.2884
									0.63449	19.7092	0.63432	-0.33862	0.63432	0.0696	0.63426	1.28077
									0.61807	19.2841	0.61812	-0.33862	0.61812	0.06924	0.61808	1.2706
									0.60141	18.8591	0.60148	-0.33862	0.60148	0.06871	0.60143	1.26297
									0.58402	18.434	0.58396	-0.33862	0.58396	0.06836	0.58407	1.25534
									0.56616	18.0089	0.56623	-0.33862	0.56623	0.068	0.56625	1.24517
									0.54781	17.5839	0.54784	-0.33862	0.54784	0.06747	0.54796	1.23754
									0.52922	16.7338	0.52923	-0.33868	0.52923	0.06712	0.5292	1.22991
									0.51014	16.3087	0.51018	-0.33868	0.51018	0.06677	0.5102	1.21974
									0.49082	15.8837	0.49091	-0.33868	0.49091	0.06623	0.49074	1.21211
									0.47127	15.4586	0.47143	-0.33868	0.47143	0.06588	0.47127	1.20193
									0.45171	14.6085	0.45172	-0.33868	0.45172	0.06553	0.45157	1.1943
									0.43191	14.1835	0.4318	-0.33868	0.4318	0.06499	0.43187	1.18413
									0.41187	13.7584	0.41188	-0.33868	0.41188	0.06464	0.41194	1.1765
									0.39207	12.9083	0.39217	-0.33868	0.39217	0.06429	0.39201	1.16633
									0.37227	12.4832	0.37225	-0.33868	0.37225	0.06393	0.37207	1.1587
									0.35247	12.0582	0.35255	-0.33868	0.35255	0.0634	0.35237	1.14852
									0.33292	11.2081	0.33284	-0.33873	0.33284	0.06305	0.33291	1.1409
									0.3136	10.783	0.31357	-0.33873	0.31357	0.06269	0.31345	1.13327
									0.29453	10.3579	0.29453	-0.33873	0.29453	0.06234	0.29445	1.12564
									0.27569	9.50783	0.2757	-0.33873	0.2757	0.06198	0.27569	1.11546
									0.25734	9.08277	0.25731	-0.33873	0.25731	0.06163	0.25716	1.10783
									0.23924	8.65772	0.23935	-0.33873	0.23935	0.06128	0.23934	1.1002
									0.22185	8.23266	0.22184	-0.33873	0.22184	0.06092	0.22175	1.09257
									0.20471	7.38255	0.20498	-0.33873	0.20498	0.06057	0.20487	1.08749
									0.18853	6.95749	0.18856	-0.33879	0.18856	0.06021	0.18845	1.07986
									0.17284	6.53244	0.1728	-0.33879	0.1728	0.06004	0.17274	1.07223
									0.15763	6.10738	0.15791	-0.33879	0.15791	0.05968	0.15773	1.06714
									0.14338	5.68233	0.14368	-0.33879	0.14368	0.05933	0.14342	1.06205
									0.1301	5.25727	0.1301	-0.33879	0.1301	0.05915	0.13006	1.05443
									-4.02414e-05	1.43177	5.47345e-05	-0.33884	5.47345e-05	0.05667	-9.77135e-05	1.00102
