# Supplementary material for: Evanescent field trapping and propulsion of Janus particles along optical nanofibers
Source: Nat Commun. 2023 Mar 27;14:1691. doi: 10.1038/s41467-023-37448-2 (PMC10043011; doi:10.1038/s41467-023-37448-2)
Supplement: Supplementary file 7 — Source Data [file 41467_2023_37448_MOESM7_ESM.zip › Source Data/fig7g inset - simulated enhancement vs Rf for ~R=0.934.xlsx]

## Sheet: Sheet1
3um Janus particle, ~R = Rcap/Rp = 0.934
d = 10 nm					d = 10 nm
Rf (um)	alpha0 (deg)	Enhancement			Rf (um)	alpha0 (deg)	Enhancement
0.34	25.372	1.78807			0.295	27.8025	3.30558
0.35	26.81	1.60011			0.35	28.124	1.82238
0.41	29.5175	1.20261			0.365	30.48	1.75095
0.435	26.505	1.15313			0.39	30.986	1.46467
					0.45	31.12	1.20056
Interpolation (B-spline)
Rf (um)		Enhancement			Rf (um)		Enhancement
0.33998		1.78806			0.29502		3.30546
0.34117		1.76471			0.30514		3.03311
0.34235		1.74137			0.30614		3.00552
0.34354		1.71873			0.30719		2.97722
0.34472		1.6961			0.30829		2.94751
0.34591		1.67346			0.30947		2.91638
0.34709		1.65153			0.31066		2.88455
0.34828		1.63031			0.31189		2.8513
0.34946		1.60908			0.31317		2.81735
0.35001		1.59989			0.31449		2.78198
0.3512		1.58008			0.31581		2.7466
0.35238		1.56098			0.31718		2.71053
0.35357		1.54259			0.31855		2.67374
0.35475		1.5249			0.31996		2.63696
0.35594		1.50792			0.32137		2.60017
0.35712		1.49165			0.32283		2.56268
0.35831		1.47609			0.32425		2.52518
0.3595		1.46123			0.32571		2.48769
0.36068		1.44709			0.32717		2.45091
0.36187		1.43294			0.32863		2.41412
0.36305		1.4202			0.33004		2.37733
0.36424		1.40747			0.33145		2.34126
0.36542		1.39544			0.33291		2.30589
0.36661		1.38413			0.33428		2.27122
0.3678		1.37281			0.33569		2.23797
0.36898		1.3622			0.33702		2.20473
0.37017		1.35229			0.33838		2.17289
0.37135		1.3431			0.33966		2.14247
0.37254		1.3339			0.34094		2.11276
0.37372		1.32541			0.34217		2.08447
0.37491		1.31763			0.34335		2.05758
0.37609		1.30985			0.34449		2.03282
0.37728		1.30277			0.34559		2.00948
0.37847		1.2957			0.34664		1.98684
0.37965		1.28933			0.34769		1.96633
0.38084		1.28297			0.34864		1.94723
0.38202		1.27731			0.3496		1.92883
0.38321		1.27165			0.35047		1.91186
0.38439		1.26669			0.35133		1.897
0.38558		1.26174			0.35215		1.88214
0.38676		1.25679			0.35293		1.8687
0.38795		1.25255			0.3537		1.85668
0.38914		1.24901			0.35443		1.84536
0.39032		1.24477			0.35512		1.83546
0.39151		1.24123			0.35576		1.82626
0.39269		1.23769			0.35635		1.81777
0.39388		1.23486			0.35694		1.80999
0.39506		1.23132			0.35754		1.80362
0.39625		1.22849			0.35804		1.79726
0.39744		1.22637			0.35854		1.7923
0.39862		1.22354			0.35904		1.78735
0.39981		1.22071			0.3595		1.78311
0.40099		1.21859			0.35991		1.77957
0.40218		1.21647			0.36032		1.77603
0.40336		1.21435			0.36068		1.7732
0.40455		1.21222			0.36105		1.77108
0.40573		1.2101			0.36137		1.76896
0.40692		1.20798			0.36168		1.76754
0.40811		1.20586			0.36196		1.76613
0.40929		1.20374			0.36223		1.76471
0.41002		1.20232			0.36251		1.7633
0.41121		1.2002			0.36962		1.69892
0.41239		1.19808			0.37008		1.69327
0.41358		1.19595			0.37058		1.68761
0.41476		1.19383			0.37108		1.68195
0.41595		1.191			0.37163		1.67558
0.41713		1.18888			0.37217		1.66921
0.41832		1.18676			0.37281		1.66285
0.41951		1.18463			0.37345		1.65577
0.42069		1.18181			0.37409		1.6487
0.42188		1.17968			0.37477		1.64162
0.42306		1.17756			0.3755		1.63455
0.42425		1.17473			0.37628		1.62677
0.42543		1.17261			0.3771		1.61899
0.42662		1.17049			0.37792		1.6105
0.4278		1.16766			0.37874		1.60272
0.42899		1.16553			0.37965		1.59423
0.43018		1.16271			0.38056		1.58574
0.43136		1.16058			0.38152		1.57725
0.43255		1.15775			0.38252		1.56876
0.43373		1.15563			0.38357		1.55956
0.43492		1.1528			0.38462		1.55108
0.43501		1.1528			0.38572		1.54188
					0.38686		1.53268
					0.38804		1.52349
					0.38923		1.51429
					0.39046		1.50509
					0.39178		1.4959
					0.3931		1.4867
					0.39443		1.4775
					0.39584		1.46831
					0.39725		1.45911
					0.39876		1.44992
					0.40026		1.44143
					0.40177		1.43223
					0.40332		1.42303
					0.40491		1.41454
					0.40651		1.40535
					0.40811		1.39686
					0.40975		1.38837
					0.41134		1.37988
					0.41298		1.37139
					0.41463		1.3629
					0.41627		1.35441
					0.41786		1.34663
					0.41951		1.33885
					0.4211		1.33107
					0.42265		1.32329
					0.4242		1.31621
					0.42575		1.30914
					0.42726		1.30207
					0.42872		1.29499
					0.43018		1.28862
					0.43159		1.28226
					0.43296		1.27589
					0.43423		1.27023
					0.43551		1.26457
					0.43674		1.25962
					0.43788		1.25396
					0.43898		1.24972
					0.44003		1.24477
					0.45001		1.20091
