# Supplementary material for: Evanescent field trapping and propulsion of Janus particles along optical nanofibers
Source: Nat Commun. 2023 Mar 27;14:1691. doi: 10.1038/s41467-023-37448-2 (PMC10043011; doi:10.1038/s41467-023-37448-2)
Supplement: Supplementary file 7 — Source Data [file 41467_2023_37448_MOESM7_ESM.zip › Source Data/SupplFig1b - simulated Nxyz.xlsx]

## Sheet: Sheet1
Optical torques (pN)
alpha (deg)	Nx	Ny	Nz
-180	-1.16923	-5.64963e-06	2.0058e-06
-165	-1.21095	-9.61083e-06	-5.07667e-06
-150	-1.29175	-7.39264e-06	-3.94687e-06
-135	-1.32286	-6.44324e-06	-2.51964e-06
-120	-1.19997	-5.98964e-06	-5.65436e-07
-105	-1.04706	-8.8274e-06	-3.35515e-07
-90	-0.89053	6.71221e-07	-5.86745e-06
-75	-0.59402	-3.59044e-06	-4.28081e-06
-60	-0.33037	-2.68659e-06	-1.72771e-06
-45	-0.14906	-1.08128e-06	-1.31011e-06
-30	-0.05863	-5.16386e-07	-7.75928e-07
-15	-0.02151	-7.15211e-08	-1.63602e-07
0	-0.00487	-1.19878e-07	-8.45063e-08
15	-0.00974	-1.87138e-07	-8.44784e-07
30	-0.10476	-6.07808e-07	-2.41231e-06
45	-0.27286	-6.30997e-07	-2.7969e-06
60	-0.44652	-1.28311e-06	-2.45614e-06
75	-0.56197	-2.96767e-06	-1.20917e-06
90	-0.54928	-1.31265e-06	-4.08944e-07
105	-0.57111	1.6596e-06	-1.38553e-06
120	-0.68512	-5.78093e-07	-6.36285e-07
135	-0.93209	-5.64483e-06	-1.26253e-06
150	-1.11125	-1.06039e-05	-2.73786e-06
165	-1.0988	-1.31035e-05	-4.34324e-06
180	-1.18822	-5.60218e-06	2.3163e-06
Interpolation (cubic spline)
alpha (deg)	Nx
-180	-1.16923
-176.364	-1.17677
-172.727	-1.18527
-169.091	-1.19571
-165.455	-1.20903
-161.818	-1.22594
-158.182	-1.24553
-154.545	-1.26633
-150.909	-1.28684
-147.273	-1.30551
-143.636	-1.32008
-140	-1.32791
-136.364	-1.32638
-132.727	-1.31309
-129.091	-1.2888
-125.455	-1.25654
-121.818	-1.2194
-118.182	-1.18043
-114.545	-1.14161
-110.909	-1.10385
-107.273	-1.06805
-103.636	-1.03504
-100	-1.00356
-96.3636	-0.96948
-92.7273	-0.92846
-89.0909	-0.87618
-85.4545	-0.81121
-81.8182	-0.73776
-78.1818	-0.66066
-74.5455	-0.58476
-70.9091	-0.51371
-67.2727	-0.44781
-63.6364	-0.38678
-60	-0.33037
-56.3636	-0.27842
-52.7273	-0.23127
-49.0909	-0.18937
-45.4545	-0.15316
-41.8182	-0.12297
-38.1818	-0.09828
-34.5455	-0.07827
-30.9091	-0.06215
-27.2727	-0.04912
-23.6364	-0.03865
-20	-0.0303
-16.3636	-0.02365
-12.7273	-0.01828
-9.09091	-0.01384
-5.45455	-0.01004
-1.81818	-0.00657
1.81818	-0.00319
5.45455	-0.00059224
9.09091	-0.000438912
12.7273	-0.00442
16.3636	-0.01412
20	-0.03038
23.6364	-0.05276
27.2727	-0.08089
30.9091	-0.11323
34.5455	-0.15042
38.1818	-0.19148
41.8182	-0.23452
45.4545	-0.27834
49.0909	-0.32194
52.7273	-0.36479
56.3636	-0.40647
60	-0.44652
63.6364	-0.48419
67.2727	-0.51738
70.9091	-0.54366
74.5455	-0.56063
78.1818	-0.56657
81.8182	-0.56411
85.4545	-0.55737
89.0909	-0.55052
92.7273	-0.5474
96.3636	-0.54914
100	-0.55545
103.636	-0.56608
107.273	-0.58081
110.909	-0.60066
114.545	-0.62752
118.182	-0.6633
121.818	-0.70976
125.455	-0.76595
129.091	-0.82814
132.727	-0.89249
136.364	-0.95515
140	-1.01234
143.636	-1.06037
147.273	-1.09553
150.909	-1.11418
154.545	-1.11634
158.182	-1.10921
161.818	-1.10084
165.455	-1.09924
169.091	-1.10977
172.727	-1.13034
176.364	-1.15761
180	-1.18822
