# Supplementary material for: Evanescent field trapping and propulsion of Janus particles along optical nanofibers
Source: Nat Commun. 2023 Mar 27;14:1691. doi: 10.1038/s41467-023-37448-2 (PMC10043011; doi:10.1038/s41467-023-37448-2)
Supplement: Supplementary file 7 — Source Data [file 41467_2023_37448_MOESM7_ESM.zip › Source Data/SupplFig2a - simulated total torque for various mu.xlsx]

## Sheet: Sheet1
Total torque (pN um)
alpha (deg)	mu = 0.1	mu = 0.2	mu = 0.3	mu = 0.4
-180	-1.12234	-1.07545	-1.02855	-0.98166
-165	-1.15756	-1.10416	-1.05077	-0.99737
-150	-1.23731	-1.18286	-1.12842	-1.07397
-135	-1.28118	-1.23949	-1.19781	-1.15612
-120	-1.17859	-1.15721	-1.13583	-1.11446
-105	-1.06072	-1.07439	-1.08805	-1.10172
-90	-0.91798	-0.94543	-0.97288	-1.00033
-75	-0.62466	-0.6553	-0.68595	-0.71659
-60	-0.33795	-0.34553	-0.35311	-0.36069
-45	-0.12472	-0.10037	-0.07603	-0.05169
-30	-0.01609	0.02645	0.06899	0.11153
-15	0.02793	0.07737	0.12681	0.17624
0	0.04614	0.09715	0.14816	0.19917
15	0.0368	0.08335	0.12989	0.17643
30	-0.06958	-0.03441	0.000767103	0.03594
45	-0.24764	-0.22242	-0.1972	-0.17198
60	-0.41873	-0.39094	-0.36315	-0.33537
75	-0.51913	-0.47629	-0.43345	-0.39062
90	-0.48912	-0.42897	-0.36881	-0.30866
105	-0.48474	-0.39837	-0.312	-0.22563
120	-0.58395	-0.48277	-0.3816	-0.28042
135	-0.83193	-0.73178	-0.63162	-0.53147
150	-1.02603	-0.94082	-0.8556	-0.77039
165	-1.03512	-0.97144	-0.90776	-0.84408
180	-1.1441	-1.09999	-1.05587	-1.01175
Interpolation (cubic spline)
alpha (deg)	mu = 0.1	mu = 0.2	mu = 0.3	mu = 0.4
-180	-1.12234	-1.07545	-1.02855	-0.98166
-176.364	-1.12819	-1.0796	-1.03102	-0.98243
-172.727	-1.13504	-1.08481	-1.03457	-0.98434
-169.091	-1.14391	-1.09212	-1.04032	-0.98852
-165.455	-1.15581	-1.10258	-1.04935	-0.99613
-161.818	-1.17148	-1.11702	-1.06256	-1.0081
-158.182	-1.19024	-1.13494	-1.07964	-1.02435
-154.545	-1.21084	-1.15535	-1.09986	-1.04437
-150.909	-1.23205	-1.17726	-1.12248	-1.06769
-147.273	-1.25252	-1.19954	-1.14655	-1.09356
-143.636	-1.26985	-1.21963	-1.1694	-1.11918
-140	-1.28109	-1.23427	-1.18745	-1.14062
-136.364	-1.28329	-1.24019	-1.19709	-1.15399
-132.727	-1.27375	-1.23441	-1.19508	-1.15574
-129.091	-1.25342	-1.21804	-1.18266	-1.14728
-125.455	-1.22581	-1.19508	-1.16434	-1.13361
-121.818	-1.19451	-1.16961	-1.14471	-1.11982
-118.182	-1.16302	-1.14561	-1.1282	-1.11079
-114.545	-1.13306	-1.12451	-1.11596	-1.10741
-110.909	-1.10452	-1.10518	-1.10584	-1.1065
-107.273	-1.07722	-1.08639	-1.09557	-1.10474
-103.636	-1.05098	-1.06691	-1.08285	-1.09879
-100	-1.02416	-1.04476	-1.06536	-1.08596
-96.3636	-0.99321	-1.01694	-1.04068	-1.06441
-92.7273	-0.95443	-0.9804	-1.00637	-1.03234
-89.0909	-0.90414	-0.93209	-0.96005	-0.988
-85.4545	-0.84115	-0.87108	-0.90101	-0.93095
-81.8182	-0.76915	-0.80054	-0.83193	-0.86333
-78.1818	-0.69239	-0.72412	-0.75586	-0.78759
-74.5455	-0.61512	-0.64547	-0.67583	-0.70618
-70.9091	-0.54061	-0.56751	-0.59441	-0.62131
-67.2727	-0.46948	-0.49115	-0.51283	-0.5345
-63.6364	-0.40188	-0.41697	-0.43206	-0.44715
-60	-0.33795	-0.34553	-0.35311	-0.36069
-56.3636	-0.27797	-0.27752	-0.27707	-0.27662
-52.7273	-0.22269	-0.2141	-0.20552	-0.19693
-49.0909	-0.17295	-0.15654	-0.14013	-0.12372
-45.4545	-0.12964	-0.10611	-0.08259	-0.05906
-41.8182	-0.0934	-0.06383	-0.03425	-0.00468
-38.1818	-0.06372	-0.02917	0.00539	0.03994
-34.5455	-0.03967	-0.00107	0.03753	0.07613
-30.9091	-0.02031	0.02153	0.06337	0.10521
-27.2727	-0.00473	0.03967	0.08407	0.12847
-23.6364	0.00773	0.05412	0.10051	0.1469
-20	0.01761	0.06552	0.11344	0.16135
-16.3636	0.02542	0.0745	0.12357	0.17265
-12.7273	0.0317	0.08167	0.13164	0.18161
-9.09091	0.0368	0.08743	0.13805	0.18867
-5.45455	0.041	0.092	0.14301	0.19401
-1.81818	0.04454	0.09562	0.14671	0.1978
1.81818	0.04763	0.09848	0.14932	0.20016
5.45455	0.04957	0.0998	0.15003	0.20026
9.09091	0.04867	0.09788	0.14709	0.19629
12.7273	0.04325	0.09097	0.1387	0.18642
16.3636	0.03161	0.07735	0.12309	0.16882
20	0.013	0.05628	0.09955	0.14283
23.6364	-0.01206	0.02841	0.06889	0.10936
27.2727	-0.04296	-0.00548	0.03199	0.06947
30.9091	-0.07907	-0.04465	-0.01024	0.02417
34.5455	-0.11952	-0.08807	-0.05662	-0.02517
38.1818	-0.16298	-0.1342	-0.10542	-0.07665
41.8182	-0.20802	-0.18144	-0.15485	-0.12826
45.4545	-0.25326	-0.22818	-0.2031	-0.17803
49.0909	-0.29749	-0.27309	-0.24869	-0.22429
52.7273	-0.34014	-0.31553	-0.29092	-0.26631
56.3636	-0.38071	-0.35498	-0.32925	-0.30353
60	-0.41873	-0.39094	-0.36315	-0.33537
63.6364	-0.45344	-0.42268	-0.39192	-0.36116
67.2727	-0.483	-0.44861	-0.41423	-0.37984
70.9091	-0.50532	-0.46696	-0.4286	-0.39025
74.5455	-0.51827	-0.47592	-0.43357	-0.39122
78.1818	-0.52043	-0.47429	-0.42816	-0.38202
81.8182	-0.51419	-0.46429	-0.41438	-0.36447
85.4545	-0.50336	-0.44934	-0.39533	-0.34132
89.0909	-0.49171	-0.43291	-0.3741	-0.31529
92.7273	-0.48282	-0.41823	-0.35365	-0.28907
96.3636	-0.47805	-0.40696	-0.33587	-0.26478
100	-0.47766	-0.39986	-0.32206	-0.24427
103.636	-0.4819	-0.39773	-0.31356	-0.22938
107.273	-0.4911	-0.40139	-0.31168	-0.22197
110.909	-0.50645	-0.41224	-0.31802	-0.22381
114.545	-0.52981	-0.4321	-0.33438	-0.23667
118.182	-0.56304	-0.46279	-0.36253	-0.26228
121.818	-0.6079	-0.50603	-0.40416	-0.30229
125.455	-0.66338	-0.5608	-0.45822	-0.35564
129.091	-0.72576	-0.62337	-0.52099	-0.4186
132.727	-0.79119	-0.6899	-0.58861	-0.48731
136.364	-0.85584	-0.75653	-0.65722	-0.55792
140	-0.91587	-0.81939	-0.72292	-0.62644
143.636	-0.96746	-0.87456	-0.78166	-0.68875
147.273	-1.00683	-0.91812	-0.82942	-0.74071
150.909	-1.03018	-0.94619	-0.86219	-0.7782
154.545	-1.03743	-0.95853	-0.87962	-0.80072
158.182	-1.03561	-0.96201	-0.88841	-0.81481
161.818	-1.03258	-0.96433	-0.89607	-0.82781
165.455	-1.0362	-0.97316	-0.91012	-0.84708
169.091	-1.0517	-0.99363	-0.93555	-0.87748
172.727	-1.07703	-1.02373	-0.97042	-0.91711
176.364	-1.10893	-1.06025	-1.01157	-0.96289
180	-1.1441	-1.09999	-1.05587	-1.01175
