# Supplementary material for: Evanescent field trapping and propulsion of Janus particles along optical nanofibers
Source: Nat Commun. 2023 Mar 27;14:1691. doi: 10.1038/s41467-023-37448-2 (PMC10043011; doi:10.1038/s41467-023-37448-2)
Supplement: Supplementary file 7 — Source Data [file 41467_2023_37448_MOESM7_ESM.zip › Source Data/SupplFig2b - alpha0 vs mu.xlsx]

## Sheet: Sheet1
	alpha0 (deg)
mu	d = 5 nm	10 nm	20 nm	30 nm
0.05	9.89205	13.3589	18.3116	21.6134
0.1	14.5146	18.1466	21.9436	25.0803
0.15	18.1466	21.6134	24.585	27.2265
0.2	21.2833	24.585	26.7312	28.8774
0.25	24.0898	27.3916	28.5472	30.033
0.3	27.0517	29.7412	29.9973	31.1499
0.35	30.033	31.849	31.5188	32.1792
0.4	32.9117	33.4424	32.7347	32.9117
0.45	36.4502	34.8579	33.7963	33.6194
0.5	40.5196	36.2733	34.8579	34.1501
0.55	47.4198	37.5118	35.9194	34.68
0.6	85.3063	38.6612	37.0204	35.3796
0.65	89.0567	40.0676	37.958	35.8484
0.7	91.5339	41.1384	38.7944	36.4504
0.75	93.1746	42.3104	39.732	36.9192
0.8	94.8154	43.4824	40.4352	37.1536
0.85	96.2218	44.6544	41.3728	37.6224
0.9	97.3938	46.0607	42.076	37.8568
0.95	98.8002	47.7015	42.7792	38.3256
1	99.9722	50.0455	43.7168	38.56
