# Supplementary material for: Evanescent field trapping and propulsion of Janus particles along optical nanofibers
Source: Nat Commun. 2023 Mar 27;14:1691. doi: 10.1038/s41467-023-37448-2 (PMC10043011; doi:10.1038/s41467-023-37448-2)
Supplement: Supplementary file 7 — Source Data [file 41467_2023_37448_MOESM7_ESM.zip › Source Data/SupplFig3ab - simulated optical forces and torque for various Rp.xlsx]

## Sheet: Sheet1
delta = 10 nm
	Rp = 1.4 um				Rp = 1.5 um				Rp = 1.6 um
alpha (deg)	Fx (pN)	Fz (pN)	Ntot (pN um)		Fx (pN)	Fz (pN)	Ntot (pN um)		Fx (pN)	Fz (pN)	Ntot (pN um)
-180	-0.34581	1.45912	-0.86555		-0.31261	1.592	-1.052		-0.36527	1.61307	-1.24897
-165	-0.34294	1.52275	-0.9594		-0.35596	1.53406	-1.07746		-0.37105	1.60483	-1.23336
-150	-0.27926	1.47063	-1.09712		-0.36296	1.47848	-1.15564		-0.31833	1.54038	-1.3348
-135	-0.18815	1.28179	-1.16267		-0.27789	1.35757	-1.21865		-0.16959	1.39179	-1.38679
-120	-0.04705	1.08842	-1.03803		-0.14252	1.17885	-1.14652		-0.06285	1.20051	-1.23786
-105	0.11996	0.99154	-0.98372		0.09109	0.9851	-1.08122		0.0832	1.01602	-1.14699
-90	0.26148	0.94019	-0.8709		0.183	0.93563	-0.95915		0.21866	0.94754	-0.98573
-75	0.21586	0.84582	-0.64821		0.20428	0.84999	-0.67062		0.21207	0.86718	-0.72101
-60	0.05394	0.65108	-0.33928		0.05053	0.63892	-0.34932		0.02274	0.65835	-0.36229
-45	-0.13669	0.44902	-0.10251		-0.16229	0.46367	-0.0882		-0.18172	0.47951	-0.08225
-30	-0.25819	0.2866	0.02995		-0.28359	0.30011	0.04772		-0.30307	0.31653	0.06553
-15	-0.31002	0.16354	0.08854		-0.32959	0.17787	0.10209		-0.34402	0.18749	0.11901
0	-0.31151	0.11856	0.1001		-0.34006	0.11558	0.12265		-0.34549	0.11053	0.13538
15	-0.29469	0.22767	0.10081		-0.31028	0.16931	0.10662		-0.33984	0.19525	0.13396
30	-0.19711	0.474	-0.02396		-0.2345	0.48221	-0.01682		-0.2497	0.47668	-0.0017
45	-0.12248	0.68872	-0.20298		-0.16814	0.82712	-0.20981		-0.1458	0.8751	-0.19502
60	-0.13442	0.99337	-0.35275		-0.18526	1.19941	-0.37705		-0.1497	1.35289	-0.38956
75	-0.25494	1.21867	-0.39146		-0.28559	1.5512	-0.45487		-0.25858	1.69457	-0.51336
90	-0.37541	1.34808	-0.35767		-0.40104	1.63871	-0.39889		-0.40108	1.82351	-0.47026
105	-0.50911	1.33909	-0.31116		-0.5758	1.66413	-0.35518		-0.58298	1.85025	-0.40204
120	-0.68006	1.32211	-0.37026		-0.6745	1.55899	-0.43218		-0.73325	1.73913	-0.51891
135	-0.70536	1.35074	-0.56235		-0.66771	1.57447	-0.6817		-0.68693	1.70942	-0.85036
150	-0.48694	1.55736	-0.79883		-0.5681	1.60501	-0.89821		-0.42319	1.77003	-1.12386
165	-0.36576	1.62529	-0.85994		-0.42453	1.62421	-0.9396		-0.39429	1.72071	-1.07312
180	-0.34581	1.45912	-0.86555		-0.29411	1.56658	-1.07793		-0.34653	1.63158	-1.23813
alpha (deg)	Fx (pN)	Fz (pN)	Ntot (pN um)		Fx (pN)	Fz (pN)	Ntot (pN um)		Fx (pN)	Fz (pN)	Ntot (pN um)
-180	-0.34581	1.45912	-0.86555		-0.31261	1.592	-1.052		-0.36527	1.61307	-1.24897
-176.364	-0.34858	1.4795	-0.88536		-0.32893	1.57693	-1.05531		-0.36845	1.61329	-1.23819
-172.727	-0.35005	1.49802	-0.90628		-0.34307	1.56224	-1.05969		-0.37096	1.61268	-1.23002
-169.091	-0.34892	1.51284	-0.9294		-0.35286	1.54832	-1.06622		-0.37214	1.61041	-1.22711
-165.455	-0.34391	1.52208	-0.95581		-0.35612	1.53555	-1.07597		-0.37133	1.60564	-1.23206
-161.818	-0.33399	1.52404	-0.98631		-0.35109	1.52408	-1.08979		-0.36773	1.59757	-1.24686
-158.182	-0.31984	1.5178	-1.01981		-0.33844	1.5127	-1.10729		-0.35993	1.5855	-1.26976
-154.545	-0.30277	1.50276	-1.05457		-0.31971	1.49967	-1.1276		-0.34625	1.56879	-1.29765
-150.909	-0.28404	1.47829	-1.08884		-0.29644	1.4833	-1.14987		-0.32501	1.54678	-1.32742
-147.273	-0.2648	1.44401	-1.1207		-0.27014	1.46202	-1.17304		-0.29497	1.51896	-1.35589
-143.636	-0.24476	1.40144	-1.14687		-0.24197	1.43578	-1.19451		-0.2584	1.48581	-1.37903
-140	-0.22294	1.35309	-1.16332		-0.21295	1.40525	-1.21086		-0.21945	1.44837	-1.39242
-136.364	-0.19831	1.30147	-1.16602		-0.18407	1.37114	-1.21864		-0.18225	1.40768	-1.39164
-132.727	-0.16997	1.24909	-1.15143		-0.15626	1.3341	-1.21474		-0.15064	1.36473	-1.37276
-129.091	-0.13796	1.19804	-1.12252		-0.12926	1.29415	-1.20035		-0.12448	1.31998	-1.33865
-125.455	-0.10306	1.15019	-1.08694		-0.10202	1.25088	-1.17971		-0.10073	1.27346	-1.29706
-121.818	-0.06608	1.10737	-1.05244		-0.07346	1.20388	-1.15716		-0.07629	1.22524	-1.25586
-118.182	-0.02779	1.07136	-1.02654		-0.04252	1.15283	-1.13691		-0.04817	1.17543	-1.22264
-114.545	0.01148	1.04245	-1.01073		-0.00878	1.09984	-1.12023		-0.01545	1.12553	-1.19891
-110.909	0.05182	1.01947	-1.00053		0.02753	1.04945	-1.10551		0.02065	1.07852	-1.18001
-107.273	0.09334	1.00116	-0.99121		0.06616	1.00631	-1.09098		0.05884	1.03739	-1.16105
-103.636	0.13614	0.98629	-0.97807		0.10683	0.975	-1.07488		0.09782	1.00511	-1.13718
-100	0.17862	0.97361	-0.95836		0.14801	0.9564	-1.05506		0.13594	0.98235	-1.10579
-96.3636	0.21689	0.96192	-0.93209		0.18643	0.94635	-1.02881		0.17104	0.96658	-1.06742
-92.7273	0.24688	0.95	-0.89945		0.21868	0.94029	-0.99339		0.20095	0.95505	-1.02282
-89.0909	0.26453	0.93665	-0.86062		0.24139	0.93369	-0.94607		0.22348	0.94502	-0.97274
-85.4545	0.26781	0.92057	-0.81561		0.25239	0.92283	-0.88605		0.23677	0.93367	-0.91738
-81.8182	0.25861	0.9003	-0.76404		0.25192	0.90566	-0.81624		0.23953	0.91808	-0.85594
-78.1818	0.23927	0.87435	-0.70549		0.24049	0.88033	-0.73999		0.23053	0.8953	-0.78745
-74.5455	0.21212	0.84124	-0.63955		0.21862	0.84496	-0.66065		0.20858	0.86241	-0.71098
-70.9091	0.17912	0.80039	-0.56672		0.18709	0.79917	-0.58096		0.17357	0.81824	-0.62672
-67.2727	0.14124	0.75359	-0.49007		0.14745	0.74664	-0.50199		0.12855	0.76648	-0.53795
-63.6364	0.09925	0.70307	-0.41309		0.10137	0.69176	-0.42451		0.07708	0.71167	-0.44853
-60	0.05394	0.65108	-0.33928		0.05053	0.63892	-0.34932		0.02274	0.65835	-0.36229
-56.3636	0.0063	0.59955	-0.27154		-0.00325	0.59145	-0.2773		-0.03129	0.61002	-0.28247
-52.7273	-0.04186	0.54929	-0.21044		-0.05748	0.54851	-0.20981		-0.08337	0.56605	-0.21004
-49.0909	-0.08851	0.5008	-0.15594		-0.10956	0.5082	-0.14834		-0.13221	0.52478	-0.14534
-45.4545	-0.13164	0.45461	-0.10803		-0.15684	0.46865	-0.09435		-0.17656	0.48455	-0.08874
-41.8182	-0.16951	0.41114	-0.06661		-0.1971	0.4283	-0.04904		-0.21531	0.44398	-0.04048
-38.1818	-0.20203	0.3703	-0.03119		-0.23033	0.38754	-0.01189		-0.24835	0.40337	-0.0001137
-34.5455	-0.22968	0.33182	-0.00111		-0.25734	0.34749	0.01823		-0.27592	0.36362	0.03307
-30.9091	-0.25298	0.29541	0.02426		-0.27894	0.30926	0.04245		-0.29827	0.32564	0.05978
-27.2727	-0.27239	0.26088	0.04553		-0.29595	0.27387	0.06187		-0.31566	0.29023	0.08072
-23.6364	-0.28805	0.2285	0.06289		-0.30914	0.24167	0.07732		-0.32852	0.25742	0.09666
-20	-0.29992	0.19884	0.07636		-0.31926	0.21264	0.08948		-0.33738	0.22679	0.10837
-16.3636	-0.30799	0.17247	0.08594		-0.32709	0.18676	0.09903		-0.34278	0.19794	0.11664
-12.7273	-0.31226	0.14997	0.09172		-0.33333	0.16405	0.10665		-0.34527	0.17057	0.12225
-9.09091	-0.31348	0.13236	0.09465		-0.33802	0.14483	0.11274		-0.34573	0.14586	0.12616
-5.45455	-0.31292	0.121	0.09634		-0.34073	0.12963	0.11751		-0.3453	0.12606	0.12942
-1.81818	-0.31184	0.1172	0.09841		-0.34099	0.119	0.12117		-0.34513	0.11344	0.13307
1.81818	-0.31146	0.12231	0.10239		-0.33838	0.11354	0.1239		-0.34627	0.11023	0.13808
5.45455	-0.31123	0.13727	0.10737		-0.33299	0.11477	0.12491		-0.34814	0.11791	0.14331
9.09091	-0.30891	0.16267	0.11006		-0.32548	0.12516	0.12248		-0.34849	0.13723	0.1455
12.7273	-0.30217	0.19907	0.10708		-0.31648	0.14723	0.11483		-0.345	0.16889	0.1413
16.3636	-0.28874	0.24699	0.09505		-0.30626	0.18736	0.10022		-0.33539	0.21356	0.12743
20	-0.26833	0.30472	0.07286		-0.29355	0.24078	0.07792		-0.31889	0.27081	0.10287
23.6364	-0.24342	0.36743	0.04246		-0.27563	0.2829	0.04865		-0.29689	0.33868	0.06974
27.2727	-0.21671	0.43008	0.00602		-0.25264	0.39372	0.01325		-0.2709	0.41506	0.03043
30.9091	-0.19088	0.48765	-0.03428		-0.22886	0.50889	-0.02745		-0.24244	0.49788	-0.01272
34.5455	-0.16791	0.53835	-0.07671		-0.20062	0.58337	-0.07235		-0.21328	0.58598	-0.05794
38.1818	-0.14837	0.58663	-0.1204		-0.17931	0.65442	-0.11981		-0.18564	0.68	-0.10469
41.8182	-0.1327	0.63769	-0.16456		-0.17093	0.74378	-0.16814		-0.16179	0.78075	-0.15255
45.4545	-0.1213	0.69669	-0.20842		-0.16775	0.83886	-0.21564		-0.14398	0.88908	-0.20111
49.0909	-0.11477	0.76635	-0.25095		-0.164	0.93008	-0.26089		-0.13391	1.00457	-0.24987
52.7273	-0.11407	0.84254	-0.29042		-0.16041	1.01858	-0.30322		-0.13165	1.12335	-0.29806
56.3636	-0.12027	0.91998	-0.32497		-0.15879	1.10736	-0.34212		-0.13698	1.24094	-0.34489
60	-0.13442	0.99336	-0.35275		-0.16098	1.19941	-0.37705		-0.1497	1.35289	-0.38956
63.6364	-0.15692	1.05853	-0.37242		-0.16855	1.2959	-0.4073		-0.16935	1.45522	-0.43098
67.2727	-0.18568	1.11588	-0.38466		-0.18205	1.39079	-0.43142		-0.19451	1.54606	-0.46691
70.9091	-0.21792	1.16691	-0.39067		-0.2018	1.47621	-0.44778		-0.22349	1.624	-0.49478
74.5455	-0.2509	1.21314	-0.39163		-0.2281	1.5443	-0.45474		-0.25462	1.68768	-0.51207
78.1818	-0.28225	1.25568	-0.38866		-0.26096	1.58893	-0.45123		-0.2865	1.73624	-0.51681
81.8182	-0.31182	1.29322	-0.38231		-0.29868	1.61405	-0.43933		-0.31936	1.772	-0.51051
85.4545	-0.3403	1.32357	-0.37297		-0.33896	1.62729	-0.42234		-0.354	1.7984	-0.49593
89.0909	-0.36837	1.34455	-0.36102		-0.37947	1.63625	-0.4035		-0.39126	1.81891	-0.47582
92.7273	-0.39673	1.35439	-0.34698		-0.41817	1.64764	-0.38594		-0.43181	1.83651	-0.45301
96.3636	-0.42641	1.35482	-0.3326		-0.45546	1.66025	-0.37141		-0.47517	1.85027	-0.43085
100	-0.4586	1.34944	-0.32029		-0.49298	1.6688	-0.36096		-0.52023	1.85724	-0.41297
103.636	-0.49446	1.3418	-0.31246		-0.53237	1.66796	-0.35564		-0.56591	1.85443	-0.403
107.273	-0.535	1.33532	-0.3114		-0.57505	1.65294	-0.35653		-0.61106	1.83922	-0.40445
110.909	-0.57872	1.33086	-0.31818		-0.61923	1.62621	-0.36513		-0.65373	1.81359	-0.4192
114.545	-0.62229	1.32745	-0.33293		-0.66078	1.59548	-0.38324		-0.69145	1.78288	-0.44797
118.182	-0.66237	1.32409	-0.35577		-0.69555	1.56857	-0.41266		-0.7217	1.75251	-0.49145
121.818	-0.69559	1.3199	-0.3868		-0.71944	1.55304	-0.45509		-0.74198	1.72776	-0.55021
125.455	-0.71859	1.31688	-0.42582		-0.73024	1.55055	-0.50951		-0.74954	1.7114	-0.62269
129.091	-0.72796	1.31993	-0.4723		-0.72755	1.5569	-0.57218		-0.74139	1.7036	-0.70512
132.727	-0.7203	1.33406	-0.5257		-0.71107	1.56758	-0.63925		-0.71454	1.70446	-0.79364
136.364	-0.69233	1.36415	-0.58543		-0.68056	1.57817	-0.70688		-0.66613	1.714	-0.88438
140	-0.64551	1.41005	-0.64894		-0.63845	1.58646	-0.77115		-0.59956	1.73027	-0.97154
143.636	-0.58792	1.46455	-0.71087		-0.59088	1.59329	-0.82811		-0.52688	1.74847	-1.04676
147.273	-0.52811	1.51991	-0.7657		-0.54425	1.59975	-0.87377		-0.46079	1.76364	-1.10146
150.909	-0.47463	1.56842	-0.80791		-0.50495	1.60692	-0.90419		-0.41394	1.77082	-1.12713
154.545	-0.43277	1.60445	-0.83496		-0.47622	1.61486	-0.91907		-0.39207	1.76747	-1.12282
158.182	-0.40156	1.62635	-0.8501		-0.45525	1.62169	-0.92521		-0.3876	1.75577	-1.1022
161.818	-0.37928	1.63296	-0.85722		-0.4385	1.62532	-0.9302		-0.39138	1.73841	-1.08065
165.455	-0.36422	1.62313	-0.86023		-0.42245	1.62363	-0.94164		-0.3943	1.71811	-1.07354
169.091	-0.35476	1.59695	-0.86214		-0.40454	1.61544	-0.96459		-0.38988	1.69696	-1.09102
172.727	-0.34946	1.55807	-0.86356		-0.38489	1.60204	-0.99707		-0.37901	1.6754	-1.12878
176.364	-0.34694	1.51071	-0.86464		-0.36408	1.58518	-1.03591		-0.36384	1.65356	-1.18007
180	-0.34581	1.45912	-0.86555		-0.3427	1.56658	-1.07793		-0.34653	1.63158	-1.23813
