# Supplementary material for: Evanescent field trapping and propulsion of Janus particles along optical nanofibers
Source: Nat Commun. 2023 Mar 27;14:1691. doi: 10.1038/s41467-023-37448-2 (PMC10043011; doi:10.1038/s41467-023-37448-2)
Supplement: Supplementary file 7 — Source Data [file 41467_2023_37448_MOESM7_ESM.zip › Source Data/SupplFig3cd - simulated optical forces and torque for various delta.xlsx]

## Sheet: Sheet1
Rp = 1.5 um
	delta = 10 nm				delta = 100 nm				delta = 150 nm
alpha (deg)	Fx (pN)	Fz (pN)	Ntot (pN um)		Fx (pN)	Fz (pN)	Ntot (pN um)		Fx (pN)	Fz (pN)	Ntot (pN um)
-180	-0.31261	1.592	-1.052		-0.23938	1.21546	-0.85284		-0.19535	1.06439	-0.74249
-165	-0.35596	1.53406	-1.07746		-0.26619	1.17723	-0.86061		-0.2272	1.02078	-0.74414
-150	-0.36296	1.47848	-1.15564		-0.21559	1.13492	-0.94228		-0.17759	0.97927	-0.82406
-135	-0.27789	1.35757	-1.21865		-0.12023	0.9781	-0.98451		-0.09314	0.84927	-0.86144
-120	-0.14252	1.17885	-1.14652		-0.0024	0.83877	-0.91932		0.01299	0.72439	-0.80532
-105	0.09109	0.9851	-1.08122		0.12395	0.75097	-0.83588		0.11657	0.64589	-0.7278
-90	0.183	0.93563	-0.95915		0.20797	0.73054	-0.74398		0.1847	0.62756	-0.63847
-75	0.20428	0.84999	-0.67062		0.18238	0.64405	-0.512		0.15766	0.56095	-0.44327
-60	0.05053	0.63892	-0.34932		0.03885	0.50403	-0.27325		0.03731	0.44374	-0.24056
-45	-0.16229	0.46367	-0.0882		-0.12924	0.32438	-0.06419		-0.10484	0.29644	-0.06343
-30	-0.28359	0.30011	0.04772		-0.21826	0.20898	0.03632		-0.19044	0.1912	0.02941
-15	-0.32959	0.17787	0.10209		-0.25392	0.11335	0.07799		-0.22181	0.10025	0.06785
0	-0.34006	0.11558	0.12265		-0.25271	0.08035	0.09083		-0.22134	0.07045	0.07961
15	-0.31028	0.16931	0.10662		-0.23758	0.13979	0.08088		-0.20867	0.12481	0.07099
30	-0.2345	0.48221	-0.01682		-0.1814	0.37617	-0.01656		-0.15545	0.32803	-0.01612
45	-0.16814	0.82712	-0.20981		-0.10576	0.68319	-0.18991		-0.09125	0.6183	-0.17198
60	-0.18526	1.19941	-0.37705		-0.12284	1.07007	-0.37026		-0.10375	0.97236	-0.33602
75	-0.28559	1.5512	-0.45487		-0.22699	1.25999	-0.3891		-0.19411	1.12933	-0.35069
90	-0.40104	1.63871	-0.39889		-0.30796	1.39917	-0.31938		-0.27272	1.28829	-0.28123
105	-0.5758	1.66413	-0.35518		-0.41821	1.33648	-0.25964		-0.3594	1.19599	-0.21496
120	-0.6745	1.55899	-0.43218		-0.51616	1.25914	-0.31383		-0.44301	1.12056	-0.27863
135	-0.66771	1.57447	-0.6817		-0.47989	1.22301	-0.55027		-0.4146	1.10154	-0.49478
150	-0.5681	1.60501	-0.89821		-0.33113	1.29036	-0.76361		-0.27815	1.13009	-0.67715
165	-0.42453	1.62421	-0.9396		-0.22049	1.26977	-0.78261		-0.18028	1.11355	-0.68007
180	-0.29411	1.56658	-1.07793		-0.21393	1.21462	-0.85425		-0.18552	1.06619	-0.75238
alpha (deg)	Fx (pN)	Fz (pN)	Ntot (pN um)		Fx (pN)	Fz (pN)	Ntot (pN um)		Fx (pN)	Fz (pN)	Ntot (pN um)
-180	-0.31261	1.592	-1.052		-0.23938	1.21546	-0.85284		-0.19535	1.06439	-0.74249
-176.364	-0.32893	1.57693	-1.05531		-0.24996	1.20452	-0.85		-0.20757	1.05225	-0.73779
-172.727	-0.34307	1.56224	-1.05969		-0.25901	1.19421	-0.84893		-0.21811	1.0407	-0.735
-169.091	-0.35286	1.54832	-1.06622		-0.26501	1.18515	-0.8514		-0.22528	1.03032	-0.73603
-165.455	-0.35612	1.53555	-1.07597		-0.26641	1.17797	-0.85918		-0.22738	1.0217	-0.7428
-161.818	-0.35109	1.52408	-1.08979		-0.26199	1.17282	-0.87355		-0.22309	1.01507	-0.75667
-158.182	-0.33844	1.5127	-1.10729		-0.25216	1.16722	-0.89301		-0.21312	1.00844	-0.77593
-154.545	-0.31971	1.49967	-1.1276		-0.23795	1.15767	-0.91503		-0.19896	0.99906	-0.7977
-150.909	-0.29644	1.4833	-1.14987		-0.22038	1.14072	-0.93707		-0.18206	0.98418	-0.8191
-147.273	-0.27014	1.46202	-1.17304		-0.20044	1.1134	-0.95668		-0.1638	0.96142	-0.83744
-143.636	-0.24197	1.43578	-1.19451		-0.17859	1.07722	-0.97216		-0.14447	0.93174	-0.85126
-140	-0.21295	1.40525	-1.21086		-0.15503	1.03599	-0.98216		-0.12389	0.89783	-0.85978
-136.364	-0.18407	1.37114	-1.21864		-0.12997	0.99355	-0.98535		-0.10183	0.8624	-0.86224
-132.727	-0.15626	1.3341	-1.21474		-0.10362	0.95354	-0.98052		-0.07812	0.82803	-0.85796
-129.091	-0.12926	1.29415	-1.20035		-0.07608	0.9172	-0.96836		-0.05296	0.79579	-0.84757
-125.455	-0.10202	1.25088	-1.17971		-0.04741	0.88398	-0.95091		-0.02686	0.76568	-0.83266
-121.818	-0.07346	1.20388	-1.15716		-0.01766	0.85332	-0.93023		-0.000301744	0.73764	-0.81483
-118.182	-0.04252	1.15283	-1.13691		0.0131	0.82468	-0.90835		0.0262	0.71166	-0.79566
-114.545	-0.00878	1.09984	-1.12023		0.04445	0.79847	-0.88667		0.05226	0.68822	-0.77622
-110.909	0.02753	1.04945	-1.10551		0.07564	0.77599	-0.86591		0.07761	0.66828	-0.75704
-107.273	0.06616	1.00631	-1.09098		0.10588	0.75863	-0.84674		0.10197	0.65282	-0.73866
-103.636	0.10683	0.975	-1.07488		0.13439	0.74769	-0.82983		0.12506	0.64282	-0.72156
-100	0.14801	0.9564	-1.05506		0.16022	0.74255	-0.81395		0.14622	0.63774	-0.70488
-96.3636	0.18643	0.94635	-1.02881		0.18222	0.73988	-0.7953		0.16427	0.63499	-0.6859
-92.7273	0.21868	0.94029	-0.99339		0.19922	0.73615	-0.76989		0.17799	0.63184	-0.66173
-89.0909	0.24139	0.93369	-0.94607		0.21003	0.72785	-0.73373		0.18615	0.62555	-0.62952
-85.4545	0.25239	0.92283	-0.88605		0.21377	0.713	-0.68538		0.18794	0.61448	-0.58824
-81.8182	0.25192	0.90566	-0.81624		0.21012	0.6926	-0.62833		0.18334	0.59909	-0.54041
-78.1818	0.24049	0.88033	-0.73999		0.19879	0.66798	-0.56663		0.17239	0.58005	-0.48896
-74.5455	0.21862	0.84496	-0.66065		0.17953	0.6405	-0.50432		0.15517	0.55806	-0.43681
-70.9091	0.18709	0.79917	-0.58096		0.15249	0.611	-0.44431		0.13197	0.5336	-0.3861
-67.2727	0.14745	0.74664	-0.50199		0.119	0.57893	-0.38633		0.10384	0.50654	-0.33677
-63.6364	0.10137	0.69176	-0.42451		0.08061	0.54353	-0.32958		0.0719	0.47666	-0.2884
-60	0.05053	0.63892	-0.34932		0.03885	0.50403	-0.27325		0.03731	0.44374	-0.24056
-56.3636	-0.00325	0.59145	-0.2773		-0.00465	0.46027	-0.21705		0.00127	0.40791	-0.19317
-52.7273	-0.05748	0.54851	-0.20981		-0.04788	0.41457	-0.16277		-0.03481	0.37076	-0.14749
-49.0909	-0.10956	0.5082	-0.14834		-0.08874	0.36986	-0.11267		-0.06945	0.33427	-0.10512
-45.4545	-0.15684	0.46865	-0.09435		-0.12511	0.32906	-0.06907		-0.10116	0.30039	-0.06769
-41.8182	-0.1971	0.4283	-0.04904		-0.15526	0.29455	-0.0338		-0.12867	0.2707	-0.03649
-38.1818	-0.23033	0.38754	-0.01189		-0.17951	0.26544	-0.00618		-0.15191	0.24456	-0.01117
-34.5455	-0.25734	0.34749	0.01823		-0.19898	0.23967	0.0154		-0.17124	0.22051	0.00926
-30.9091	-0.27894	0.30926	0.04245		-0.21476	0.21515	0.03254		-0.18701	0.19712	0.02578
-27.2727	-0.29595	0.27387	0.06187		-0.22787	0.19008	0.04674		-0.19957	0.17313	0.03932
-23.6364	-0.30914	0.24167	0.07732		-0.2386	0.16486	0.05859		-0.20921	0.14908	0.05034
-20	-0.31926	0.21264	0.08948		-0.24683	0.14102	0.06821		-0.21617	0.12643	0.05909
-16.3636	-0.32709	0.18676	0.09903		-0.25249	0.12011	0.07571		-0.22069	0.10664	0.06581
-12.7273	-0.33333	0.16405	0.10665		-0.25549	0.10362	0.0812		-0.22304	0.09109	0.07073
-9.09091	-0.33802	0.14483	0.11274		-0.25622	0.09188	0.08505		-0.22366	0.08015	0.07422
-5.45455	-0.34073	0.12963	0.11751		-0.25537	0.08445	0.08776		-0.22311	0.07344	0.07673
-1.81818	-0.34099	0.119	0.12117		-0.25367	0.08085	0.08985		-0.22196	0.07057	0.07869
1.81818	-0.33838	0.11354	0.1239		-0.25177	0.0807	0.0918		-0.22076	0.07119	0.08053
5.45455	-0.33299	0.11477	0.12491		-0.24966	0.08518	0.09302		-0.21936	0.07616	0.08171
9.09091	-0.32548	0.12516	0.12248		-0.2466	0.09711	0.09192		-0.21695	0.08748	0.08079
12.7273	-0.31648	0.14723	0.11483		-0.2418	0.11937	0.08683		-0.21267	0.10725	0.07629
16.3636	-0.30626	0.18736	0.10022		-0.23451	0.15475	0.07611		-0.20568	0.13749	0.06673
20	-0.29355	0.24078	0.07792		-0.22429	0.20343	0.05901		-0.19565	0.17848	0.05146
23.6364	-0.27563	0.2829	0.04865		-0.21117	0.26187	0.03603		-0.18293	0.228	0.03092
27.2727	-0.25264	0.39372	0.01325		-0.1952	0.32626	0.00777		-0.16794	0.28367	0.00563
30.9091	-0.22886	0.50889	-0.02745		-0.17646	0.39282	-0.02521		-0.15108	0.34313	-0.02386
34.5455	-0.20062	0.58337	-0.07235		-0.15573	0.45998	-0.06239		-0.1332	0.40542	-0.05713
38.1818	-0.17931	0.65442	-0.11981		-0.13524	0.53052	-0.10347		-0.11593	0.47242	-0.09398
41.8182	-0.17093	0.74378	-0.16814		-0.11737	0.60768	-0.14813		-0.10101	0.5463	-0.13419
45.4545	-0.16775	0.83886	-0.21564		-0.10451	0.69472	-0.19607		-0.09018	0.62923	-0.17757
49.0909	-0.164	0.93008	-0.26089		-0.09846	0.79213	-0.2461		-0.08479	0.72091	-0.22306
52.7273	-0.16041	1.01858	-0.30322		-0.0995	0.89279	-0.29454		-0.08517	0.8142	-0.26721
56.3636	-0.15879	1.10736	-0.34212		-0.10763	0.98825	-0.33729		-0.09144	0.90078	-0.30615
60	-0.16098	1.19941	-0.37705		-0.12284	1.07007	-0.37026		-0.10375	0.97236	-0.33602
63.6364	-0.16855	1.2959	-0.4073		-0.14466	1.13236	-0.39041		-0.12185	1.02345	-0.35397
67.2727	-0.18205	1.39079	-0.43142		-0.1707	1.17941	-0.39896		-0.14392	1.05999	-0.36117
70.9091	-0.2018	1.47621	-0.44778		-0.1981	1.21805	-0.39822		-0.16781	1.09074	-0.35979
74.5455	-0.2281	1.5443	-0.45474		-0.224	1.25513	-0.39045		-0.1913	1.12447	-0.352
78.1818	-0.26096	1.58893	-0.45123		-0.24608	1.29598	-0.37783		-0.21259	1.16787	-0.33984
81.8182	-0.29868	1.61405	-0.43933		-0.2652	1.33736	-0.3618		-0.23185	1.21558	-0.32436
85.4545	-0.33896	1.62729	-0.42234		-0.28341	1.37284	-0.34354		-0.25005	1.25788	-0.30631
89.0909	-0.37947	1.63625	-0.4035		-0.30272	1.39604	-0.32423		-0.26811	1.28502	-0.28641
92.7273	-0.41817	1.64764	-0.38594		-0.32497	1.40141	-0.30507		-0.28692	1.28854	-0.26551
96.3636	-0.45546	1.66025	-0.37141		-0.35029	1.39092	-0.2874		-0.30686	1.27119	-0.24546
100	-0.49298	1.6688	-0.36096		-0.3779	1.37038	-0.27262		-0.32804	1.24145	-0.2286
103.636	-0.53237	1.66796	-0.35564		-0.40704	1.34564	-0.26216		-0.35058	1.20784	-0.21729
107.273	-0.57505	1.65294	-0.35653		-0.43688	1.32229	-0.25745		-0.37448	1.17851	-0.21382
110.909	-0.61923	1.62621	-0.36513		-0.4656	1.3021	-0.26029		-0.39841	1.15604	-0.21956
114.545	-0.66078	1.59548	-0.38324		-0.49073	1.28413	-0.27271		-0.42003	1.13905	-0.23518
118.182	-0.69555	1.56857	-0.41266		-0.50973	1.26738	-0.29678		-0.437	1.12603	-0.26137
121.818	-0.71944	1.55304	-0.45509		-0.52018	1.25091	-0.33444		-0.44702	1.11557	-0.29871
125.455	-0.73024	1.55055	-0.50951		-0.52099	1.23571	-0.3848		-0.44891	1.10731	-0.34599
129.091	-0.72755	1.5569	-0.57218		-0.51251	1.22463	-0.44421		-0.44256	1.10197	-0.40015
132.727	-0.71107	1.56758	-0.63925		-0.49512	1.22062	-0.50887		-0.42795	1.10034	-0.45807
136.364	-0.68056	1.57817	-0.70688		-0.46922	1.22655	-0.575		-0.40505	1.10315	-0.51659
140	-0.63845	1.58646	-0.77115		-0.43619	1.24193	-0.63852		-0.37499	1.10991	-0.57222
143.636	-0.59088	1.59329	-0.82811		-0.39876	1.26169	-0.69502		-0.34052	1.11836	-0.62091
147.273	-0.54425	1.59975	-0.87377		-0.35974	1.28035	-0.74005		-0.30449	1.12614	-0.65858
150.909	-0.50495	1.60692	-0.90419		-0.32195	1.2925	-0.76917		-0.26974	1.13086	-0.68119
154.545	-0.47622	1.61486	-0.91907		-0.28769	1.29522	-0.78157		-0.23859	1.13117	-0.68817
158.182	-0.45525	1.62169	-0.92521		-0.2583	1.29041	-0.7834		-0.21232	1.12765	-0.68573
161.818	-0.4385	1.62532	-0.9302		-0.23497	1.28057	-0.78163		-0.1921	1.12112	-0.68085
165.455	-0.42245	1.62363	-0.94164		-0.21892	1.26816	-0.78322		-0.17909	1.11236	-0.68051
169.091	-0.40454	1.61544	-0.96459		-0.2106	1.25511	-0.79296		-0.17371	1.1021	-0.68943
172.727	-0.38489	1.60204	-0.99707		-0.20834	1.24177	-0.80956		-0.17432	1.09074	-0.70611
176.364	-0.36408	1.58518	-1.03591		-0.21012	1.22824	-0.83076		-0.17892	1.07865	-0.72795
180	-0.3427	1.56658	-1.07793		-0.21393	1.21462	-0.85425		-0.18552	1.06619	-0.75238
