# Supplementary material for: Evanescent field trapping and propulsion of Janus particles along optical nanofibers
Source: Nat Commun. 2023 Mar 27;14:1691. doi: 10.1038/s41467-023-37448-2 (PMC10043011; doi:10.1038/s41467-023-37448-2)
Supplement: Supplementary file 7 — Source Data [file 41467_2023_37448_MOESM7_ESM.zip › Source Data/SupplFig4e - simulated Dealta_T silica, P = 10mW.xlsx]

## Sheet: Sheet1
3um silica particle, 0.7um fiber, P = 10mW
Time (us)	Delta_T_Max (K)
0	0
1	0.01036
2	0.01713
3	0.0217
4	0.02571
5	0.02848
6	0.03145
7	0.03366
8	0.03603
9	0.03831
10	0.0403
20	0.05459
30	0.06402
40	0.07111
50	0.07672
60	0.07986
70	0.08204
80	0.08304
90	0.08373
100	0.08491
200	0.09005
300	0.09409
400	0.09714
500	0.09975
600	0.10165
700	0.10358
800	0.10488
900	0.10632
1000	0.10724
2000	0.11394
3000	0.11921
4000	0.12344
5000	0.12715
6000	0.13047
7000	0.13372
8000	0.13626
9000	0.13945
