# Supplementary material for: Evanescent field trapping and propulsion of Janus particles along optical nanofibers
Source: Nat Commun. 2023 Mar 27;14:1691. doi: 10.1038/s41467-023-37448-2 (PMC10043011; doi:10.1038/s41467-023-37448-2)
Supplement: Supplementary file 7 — Source Data [file 41467_2023_37448_MOESM7_ESM.zip › Source Data/SupplFig4f - simulated Dealta_T Janus d=10nm, P = 10mW.xlsx]

## Sheet: Sheet1
3um Janus particle, d=10nm, 0.7um fiber, P = 10mW
	alpha0=25.5 deg		alpha0=27.5 deg		alpha0=29.5 deg
Time (us)	Delta_T_Max (K)	Delta_T_c (K)	Delta_T_Max (K)	Delta_T_c (K)	Delta_T_Max (K)	Delta_T_c (K)
0	0	0	0	0	0	0
0.01	7.26345	0.000167	7.98406	0.000188	8.47999	0.000206
0.02	9.9278	0.000302	10.9127	0.000339	11.5906	0.000372
0.03	11.7839	0.000436	12.953	0.000489	13.7576	0.000537
0.04	13.2832	0.000563	14.6011	0.000632	15.508	0.000694
0.05	14.4509	0.000699	15.8845	0.000784	16.8712	0.000861
0.06	15.3995	0.000839	16.9273	0.000941	17.9787	0.001034
0.07	16.1657	0.000972	17.7695	0.00109	18.8733	0.001198
0.08	16.8914	0.001118	18.5672	0.001254	19.7205	0.001378
0.09	17.6228	0.001288	19.3711	0.001444	20.5743	0.001587
0.1	18.3199	0.001483	20.1374	0.001663	21.3882	0.001827
0.2	21.7739	0.029849	23.9341	0.033479	25.4208	0.036781
0.3	24.4705	0.087018	26.8982	0.097598	28.569	0.107225
0.4	26.5449	0.174926	29.1784	0.196195	30.9908	0.215548
0.5	28.2305	0.290031	31.0313	0.325295	32.9587	0.357382
0.6	29.5605	0.424223	32.4932	0.475804	34.5115	0.522737
0.7	30.6134	0.575404	33.6506	0.645367	35.7408	0.709026
0.8	31.7038	0.74154	34.8492	0.831703	37.0138	0.913742
0.9	32.7356	0.919493	35.9833	1.03129	38.2184	1.13302
1	33.573	1.10597	36.9037	1.24045	39.196	1.36281
2	38.0619	2.94436	41.838	3.30236	44.4368	3.62811
3	41.2313	4.5424	45.3219	5.0947	48.137	5.59725
4	43.4753	5.9353	47.7885	6.65696	50.7568	7.3136
5	45.2801	7.15141	49.7723	8.02094	52.8639	8.81213
6	46.7763	8.22437	51.417	9.22436	54.6107	10.1342
7	48.0703	9.20442	52.8393	10.3236	56.1214	11.3419
8	49.1649	10.0974	54.0425	11.3251	57.3993	12.4422
9	50.0819	10.9034	55.0505	12.2291	58.47	13.4354
10	50.85	11.6303	55.8948	13.0444	59.3667	14.3311
20	55.4788	15.9019	60.9829	17.8354	64.7708	19.5947
30	57.9855	18.5387	63.7383	20.7928	67.6973	22.8438
40	59.7682	20.4393	65.6978	22.9245	69.7786	25.1858
50	61.1154	21.8643	67.1787	24.5228	71.3514	26.9417
60	62.1909	22.9969	68.3608	25.7931	72.607	28.3373
70	63.0594	23.9292	69.3155	26.8388	73.621	29.4861
80	63.7744	24.7141	70.1015	27.719	74.4558	30.4532
90	64.3955	25.4075	70.7842	28.4968	75.1809	31.3077
100	64.9201	26.011	71.3608	29.1736	75.7934	32.0513
200	67.1312	28.7526	73.7914	32.2486	78.3748	35.4296
300	68.4025	30.2475	75.1887	33.9252	79.859	37.2716
400	69.2041	31.204	76.0699	34.9981	80.7949	38.4503
500	69.7639	31.8756	76.6852	35.7513	81.4484	39.2778
600	70.171	32.3723	77.1327	36.3084	81.9238	39.8898
700	70.4776	32.7541	77.4697	36.7367	82.2817	40.3604
800	70.7228	33.066	77.7392	37.0865	82.5679	40.7447
900	70.9275	33.329	77.9643	37.3814	82.807	41.0687
1000	71.0911	33.5384	78.144	37.6163	82.9979	41.3267
2000	71.7731	34.5077	78.8938	38.7034	83.7942	42.5211
3000	72.2076	35.0241	79.3714	39.2826	84.3015	43.1575
4000	72.5018	35.3535	79.6947	39.652	84.6449	43.5633
5000	72.7185	35.5821	79.9329	39.9085	84.8979	43.8451
6000	72.8854	35.7502	80.1164	40.097	85.0927	44.0521
7000	73.0146	35.877	80.2584	40.2392	85.2436	44.2084
8000	73.1156	35.9752	80.3694	40.3494	85.3615	44.3294
9000	73.1857	36.0477	80.4464	40.4307	85.4433	44.4188
10000	73.232	36.1107	80.4974	40.5013	85.4974	44.4964
