# Supplementary material for: Evanescent field trapping and propulsion of Janus particles along optical nanofibers
Source: Nat Commun. 2023 Mar 27;14:1691. doi: 10.1038/s41467-023-37448-2 (PMC10043011; doi:10.1038/s41467-023-37448-2)
Supplement: Supplementary file 7 — Source Data [file 41467_2023_37448_MOESM7_ESM.zip › Source Data/SupplFig4g - simulated Dealta_T Janus d=20nm, P = 10mW.xlsx]

## Sheet: Sheet1
3um Janus particle, d=20nm, 0.7um fiber, P = 10mW
	alpha0=26.5 deg		alpha0=28.5 deg		alpha0=30.5 deg
Time (us)	Delta_T_Max (K)	Delta_T_c (K)	Delta_T_Max (K)	Delta_T_c (K)	Delta_T_Max (K)	Delta_T_c (K)
0	0	0	0	0	0	0
0.01	3.50919	0.000195	7.98406	0.000225	8.47999	0.000255
0.02	4.7445	0.000339	10.9127	0.00039	11.5906	0.000443
0.03	5.59443	0.000471	12.953	0.000543	13.7576	0.000616
0.04	6.23902	0.000599	14.6011	0.000691	15.508	0.000784
0.05	6.76485	0.000716	15.8845	0.000826	16.8712	0.000937
0.06	7.21591	0.000835	16.9273	0.000963	17.9787	0.001092
0.07	7.59462	0.000969	17.7695	0.001117	18.8733	0.001267
0.08	7.92228	0.00111	18.5672	0.001281	19.7205	0.001452
0.09	8.2263	0.001255	19.3711	0.001447	20.5743	0.001641
0.1	8.49287	0.00142	20.1374	0.001638	21.3882	0.001858
0.2	10.1161	0.019598	23.9341	0.022601	25.4208	0.025634
0.3	11.4702	0.053248	26.8982	0.06141	28.569	0.069649
0.4	12.5427	0.104943	29.1784	0.121027	30.9908	0.137266
0.5	13.3673	0.173294	31.0313	0.199855	32.9587	0.226671
0.6	14.0925	0.252085	32.4932	0.290722	34.5115	0.32973
0.7	14.7668	0.341939	33.6506	0.394348	35.7408	0.447259
0.8	15.2651	0.442209	34.8492	0.509986	37.0138	0.578413
0.9	15.6847	0.551444	35.9833	0.635964	38.2184	0.721294
1	16.1322	0.695685	36.9037	0.802313	39.196	0.909963
2	18.7892	1.83996	41.838	2.12197	44.4368	2.40668
3	20.3647	2.89768	45.3219	3.3418	48.137	3.79019
4	21.7258	3.81973	47.7885	4.40518	50.7568	4.99624
5	22.9098	4.62247	49.7723	5.33095	52.8639	6.04623
6	23.9978	5.34117	51.417	6.15981	54.6107	6.98629
7	25.0218	5.99956	52.8393	6.91911	56.1214	7.84748
8	25.9061	6.59164	54.0425	7.60194	57.3993	8.62193
9	26.6617	7.12403	55.0505	8.21593	58.47	9.3183
10	27.3147	7.2801	55.8948	8.39591	59.3667	9.52243
20	31.121	10.3043	60.9829	11.8836	64.7708	13.4781
30	33.1445	12.0918	63.7383	13.9451	67.6973	15.8162
40	34.5432	13.3572	65.6978	15.4044	69.7786	17.4713
50	35.5791	14.3043	67.1787	16.4967	71.3514	18.7101
60	36.379	15.0455	68.3608	17.3515	72.607	19.6796
70	37.0267	15.6813	69.3155	18.0847	73.621	20.5113
80	37.5582	16.2025	70.1015	18.6859	74.4558	21.193
90	38.0123	16.6331	70.7842	19.1825	75.1809	21.7563
100	38.3018	16.9194	71.3608	19.5126	75.7934	22.1307
200	40.0927	18.6497	73.7914	21.5081	78.3748	24.3939
300	41.1066	19.6624	75.1887	22.6761	79.859	25.7186
400	41.7254	20.2838	76.0699	23.3927	80.7949	26.5314
500	42.145	20.711	76.6852	23.8854	81.4484	27.0902
600	42.4571	21.0305	77.1327	24.2538	81.9238	27.508
700	42.6969	21.2784	77.4697	24.5397	82.2817	27.8323
800	42.8812	21.4765	77.7392	24.7682	82.5679	28.0915
900	43.0481	21.6616	77.9643	24.9816	82.807	28.3335
1000	43.1675	21.7607	78.144	25.096	82.9979	28.4632
2000	43.8104	22.4291	78.8938	25.8668	83.7942	29.3375
3000	44.1422	22.7771	79.3714	26.2681	84.3015	29.7926
4000	44.3525	23.0013	79.6947	26.5267	84.6449	30.086
5000	44.4947	23.1523	79.9329	26.7009	84.8979	30.2834
6000	44.5954	23.2595	80.1164	26.8245	85.0927	30.4236
7000	44.6695	23.338	80.2584	26.915	85.2436	30.5264
8000	44.7255	23.3991	80.3694	26.9855	85.3615	30.6062
9000	44.7754	23.4559	80.4464	27.051	85.4433	30.6806
