# Supplementary material for: Evanescent field trapping and propulsion of Janus particles along optical nanofibers
Source: Nat Commun. 2023 Mar 27;14:1691. doi: 10.1038/s41467-023-37448-2 (PMC10043011; doi:10.1038/s41467-023-37448-2)
Supplement: Supplementary file 7 — Source Data [file 41467_2023_37448_MOESM7_ESM.zip › Source Data/SupplFig5a - simulated Dealta_T Janus d=20nm, P = 100mW.xlsx]

## Sheet: Sheet1
3um Janus particle, d=20nm, 0.7um fiber, P = 100mW
alpha0=28.5 deg
Time (us)	Delta_T_Max (K)	Delta_T_c (K)
0	0	0
0.01	39.9416	0.00225
0.02	54.0019	0.0039
0.03	63.6758	0.00543
0.04	71.0125	0.00691
0.05	76.9976	0.00826
0.06	82.1315	0.00963
0.07	86.4419	0.01117
0.08	90.1714	0.01281
0.09	93.6318	0.01447
0.1	96.6658	0.01638
0.2	115.142	0.22601
0.3	130.553	0.6141
0.4	142.761	1.21027
0.5	152.147	1.99855
0.6	160.401	2.90722
0.7	168.076	3.94348
0.8	173.748	5.09986
0.9	178.523	6.35964
1	183.616	8.02313
2	213.858	21.2197
3	231.791	33.4181
4	247.284	44.0518
5	260.76	53.3095
6	273.143	61.5981
7	284.798	69.1911
8	294.863	76.0194
9	303.464	82.1593
10	310.896	83.9591
20	354.219	118.836
30	377.251	139.451
40	393.171	154.044
50	404.961	164.967
60	414.066	173.515
70	421.438	180.847
80	427.487	186.859
90	432.656	191.825
100	435.951	195.126
200	456.335	215.081
300	467.876	226.761
400	474.919	233.927
500	479.695	238.854
600	483.246	242.538
700	485.976	245.397
800	488.074	247.682
900	489.974	249.816
1000	491.333	250.96
