# Supplementary material for: Evanescent field trapping and propulsion of Janus particles along optical nanofibers
Source: Nat Commun. 2023 Mar 27;14:1691. doi: 10.1038/s41467-023-37448-2 (PMC10043011; doi:10.1038/s41467-023-37448-2)
Supplement: Supplementary file 7 — Source Data [file 41467_2023_37448_MOESM7_ESM.zip › Source Data/SupplFig5d - simulated Dealta_T Janus d=20nm vs P.xlsx]

## Sheet: Sheet1
3um Janus particle, d=20nm, 0.7um fiber
alpha0=28.5 deg
Power (mW)	Delta_T_Max (K)	Delta_T_c (K)
0	0	0
10	52.3246	27.0288
100	506.438	267.009
